# Supplementary material for: High Muscle Expression of IGF2BP1 Gene Promotes Proliferation and Differentiation of Chicken Primary Myoblasts: Results of Transcriptome Analysis
Source: Animals (Basel). 2024 Jul 9;14(14):2024. doi: 10.3390/ani14142024 (PMC11274093; doi:10.3390/ani14142024)
Supplement: Supplementary file 1 [file animals-14-02024-s001.zip]

Archive with 6 entries (6 files):
- Supplementary Figure.pdf
- Table S1.xlsx
- Table S2.xlsx
- Table S3.xlsx
- Table S4.xlsx
- Table S5.xlsx
