# Supplementary material for: High Muscle Expression of IGF2BP1 Gene Promotes Proliferation and Differentiation of Chicken Primary Myoblasts: Results of Transcriptome Analysis
Source: Animals (Basel). 2024 Jul 9;14(14):2024. doi: 10.3390/ani14142024 (PMC11274093; doi:10.3390/ani14142024)
Supplement: Supplementary file 1 [file animals-14-02024-s001.zip › Table S1.xlsx]

## Sheet: Sheet1
Table S1 RNA-seq Sampling Information
Assortment	Sex	Clusters	Day of slaughter (d)	Body weight (kg)
Arbor Acres broilers	Female	AA-1	120	3.34
	Female	AA-2	120	3.16
	Female	AA-3	120	3.23
Longsheng-Feng chickens	Female	LSF-1	120	1.44
	Female	LSF-2	120	1.58
	Female	LSF-3	120	1.32
