# Supplementary material for: High Muscle Expression of IGF2BP1 Gene Promotes Proliferation and Differentiation of Chicken Primary Myoblasts: Results of Transcriptome Analysis
Source: Animals (Basel). 2024 Jul 9;14(14):2024. doi: 10.3390/ani14142024 (PMC11274093; doi:10.3390/ani14142024)
Supplement: Supplementary file 1 [file animals-14-02024-s001.zip › Table S2.xlsx]

## Sheet: Sheet1
Table S2 Interference and primer sequence information
IGF2BP1 siRNA sequence information
term	sense（5'-3'）	antisense（5'-3'）
siRNA-IGF2BP1	CCAGGCAAGCCAUCAUGAAGUUAAA	UUUAACUUCAUGAUGGCUUGCCUGG
Primer sequence information of IGF2BP1gene overexpression
Primer Name	Primer Sequence (5'→3')	Product Length	Melting Temperature
IGF2BP1-CDS-F	CCGCTCGAGCGGATGAACAAGCTGTACATCGGGAAC	1731bp	60.9℃
IGF2BP1-CDS-R	CCCAAGCTTGGGTTTCCTCCTCGCTTGCAG
Primers of myoblast- related marker genes
Primer Name	Primer Sequence (5'→3')	Product Length	Melting Temperature
ITGB2-F	GGCCTACAATAACCTCTCTTCACG	119 bp	60.9℃
ITGB2-R	CTCTTGCTTCATTCTTGGCTCCTG
MYO1F-F	GGAATCCATCTTCAAGACAGAGCTG	118 bp	59.1℃
MYO1F-R	CTCCTTCTTCACCCGAAACTGTAG
UTS2R-F	TCACGTTATCCCCCAAGGTG	170 bp	57.6℃
UTS2R-R	CCTTTGGAAGTACCCACTGCT
PCNA-F	GGGCGTCAACCTAAACAGCA	99 bp	60.7℃
PCNA-R	AGAGCCAACGTATCCGCATT
CCNB2-F	GTCGCGCAGCCGTCAT	96 bp	60.3℃
CCNB2-R	CTTCCAAAACAGCCCTCTTGC
MYOD1-F	CACTACAGCGGGGAGTCAGA	107 bp	60.6℃
MYOD1-R	TCGTAGCTGTTTCTCCTGCG
MYOG-F	CTCGGGACGCTCAGGAAATG	94 bp	60.4℃
MYOG-R	CTCGGGACGCTCAGGAAATG
MYHC-F	CTGTCTCCAAAGCCAAGGCAAAT	127 bp	60.0℃
MYHC-R	CGAGCTTTCTGTGCACTGATG
IGF2BP1-F	ACCGTACACGTCTTCATCCC	117 bp	60.0℃
IGF2BP1-R	CTCCGGGGGTGCAATCTTAAT
β-Actin-F	TATTGCTGCGCTCGTTGTTG-	102 bp	58℃
β-Actin-R	GGGCGACCCACGATAGATG
