# Supplementary material for: High Muscle Expression of IGF2BP1 Gene Promotes Proliferation and Differentiation of Chicken Primary Myoblasts: Results of Transcriptome Analysis
Source: Animals (Basel). 2024 Jul 9;14(14):2024. doi: 10.3390/ani14142024 (PMC11274093; doi:10.3390/ani14142024)
Supplement: Supplementary file 1 [file animals-14-02024-s001.zip › Table S3.xlsx]

## Sheet: Sheet1
Table S3 Screening for AA vs LSF differentially expressed genes
GeneID	gene_name	baseMean	logFC	lfcSE	stat	P.Value	padj
ENSGALG00000027900	5S_rRNA	4865.82	-1.58448	0.410766	-3.85739	0.000114606	0.00381222
ENSGALG00000001955	AANAT	2081.52	1.04864	0.337705	3.10519	0.00190159	0.0273128
ENSGALG00000006901	AATK	1061.75	1.31523	0.302985	4.34092	1.42e-05	0.000769189
ENSGALG00000005752	ABCA4	35.4698	-1.53114	0.607341	-2.52106	0.0117003	0.0941949
ENSGALG00000014938	ABHD3	6893.31	1.46744	0.368206	3.98537	6.74e-05	0.00253495
ENSGALG00000041043	ABRA	80.3851	1.23816	0.37722	3.28234	0.0010295	0.0183084
ENSGALG00000006725	ACAN	80.1687	-1.54445	0.393589	-3.92401	8.71e-05	0.00306393
ENSGALG00000000498	ACE	168.087	-2.03294	0.621892	-3.26897	0.0010794	0.0188903
ENSGALG00000010785	ACOT11	29.3841	2.26668	1.09482	2.07036	0.0384184	0.196674
ENSGALG00000043415	ACP3	17.4684	2.0503	0.808628	2.53553	0.0112278	0.0922149
ENSGALG00000002200	ACSM3	4281.2	1.44388	0.336922	4.28551	1.82e-05	0.000926543
ENSGALG00000009844	ACTC1	85.2288	-1.19885	0.483456	-2.47974	0.0131477	0.101761
ENSGALG00000041257	ACVR1C	281.534	1.85111	0.539023	3.4342	0.000594308	0.0124261
ENSGALG00000035673	ADAM11	10204.9	1.2097	0.261097	4.63314	3.6e-06	0.00025714
ENSGALG00000003295	ADAMTS12	19.1199	-2.15741	0.783985	-2.75185	0.00592596	0.0597742
ENSGALG00000001407	ADAMTS15	136.269	1.1884	0.408747	2.90741	0.00364431	0.0429108
ENSGALG00000038688	ADAMTS17	1343.08	2.05985	0.191563	10.7528	5.75e-27	2.1e-23
ENSGALG00000000151	ADAMTS19	51.8372	-1.69034	0.529831	-3.19034	0.00142107	0.0226813
ENSGALG00000009572	ADAMTS20	25.3162	1.14807	0.546938	2.09908	0.0358097	0.189001
ENSGALG00000030502	ADAMTS4	8.55348	3.11196	1.04992	2.96401	0.00303663	NA
ENSGALG00000003319	ADAP2	246.288	-1.14335	0.358099	-3.19283	0.00140888	0.0225502
ENSGALG00000031244	ADCY6	31.4182	1.14758	0.56488	2.03155	0.0421988	0.208024
ENSGALG00000003837	ADCY7	327.816	1.52539	0.460636	3.31149	0.00092802	0.017128
ENSGALG00000037939	ADGRG1	234.091	-1.69038	0.340197	-4.96884	6.74e-07	7.24e-05
ENSGALG00000001149	ADGRG5	6712.68	-1.41632	0.424106	-3.33955	0.000839143	0.0158066
ENSGALG00000005554	ADIPOQ	254.39	-1.16496	0.380627	-3.06064	0.00220868	0.0302963
ENSGALG00000000168	ADORA1	22.0358	1.79703	0.709128	2.53415	0.0112722	0.0924775
ENSGALG00000000469	ADRA1A	427.586	1.89794	0.360302	5.26765	1.38e-07	1.92e-05
ENSGALG00000038787	ADRA1D	24024.7	1.874	0.582296	3.21829	0.00128955	0.0214155
ENSGALG00000023521	ADRA2A	129.439	-1.34387	0.360163	-3.73129	0.0001905	0.00540341
ENSGALG00000041834	AEBP1	11.701	2.43576	1.09325	2.22799	0.0258813	0.15392
ENSGALG00000010792	AGMO	73.2612	-1.34073	0.56738	-2.36301	0.018127	0.124674
ENSGALG00000039193	AGRN	209.233	1.55756	0.595206	2.61684	0.0088749	0.0785711
ENSGALG00000002244	AGRP	254.014	-2.57674	0.64962	-3.96654	7.29e-05	0.00266831
ENSGALG00000012595	AGTPBP1	365.119	-1.05544	0.428978	-2.46035	0.01388	0.104608
ENSGALG00000033677	AHCY	33.7326	-1.4952	0.663545	-2.25335	0.0242371	0.147869
ENSGALG00000013402	AHRR	4522.26	1.43056	0.325969	4.38865	1.14e-05	0.000657953
ENSGALG00000008601	AHSG	956.161	1.62905	0.468522	3.47699	0.000507072	0.0110874
ENSGALG00000014280	AICDA	57.7367	1.07969	0.510647	2.11435	0.0344857	0.184478
ENSGALG00000040392	ALC	477.995	-1.41861	0.41265	-3.43781	0.000586446	0.0122969
ENSGALG00000012074	ALPK1	1180	1.79849	0.392724	4.57953	4.66e-06	0.000312876
ENSGALG00000023542	ALPL	34.4975	1.15777	0.56291	2.05677	0.0397088	0.20096
ENSGALG00000030255	AMBP	155.219	-1.14773	0.510382	-2.24876	0.0245278	0.148835
ENSGALG00000041501	AMER3	22.5276	1.39971	0.606528	2.30774	0.0210138	0.136389
ENSGALG00000032958	AMPH	256.007	1.49965	0.266214	5.63327	1.77e-08	3.7e-06
ENSGALG00000036189	ANGPT2	428.547	-1.52929	0.42496	-3.59867	0.000319844	0.00794777
ENSGALG00000004290	ANGPTL1	113.561	-1.22838	0.390739	-3.14373	0.0016681	0.0251177
ENSGALG00000006491	ANKRD1	1957.77	-1.15268	0.312186	-3.69228	0.000222253	0.00603258
ENSGALG00000007996	ANKRD44	1662.59	-1.49554	0.338442	-4.4189	9.92e-06	0.000590228
ENSGALG00000011376	ANKRD9	493.844	1.34368	0.310597	4.32612	1.52e-05	0.000804763
ENSGALG00000011614	ANO4	425.053	-1.22015	0.296855	-4.11027	3.95e-05	0.00169622
ENSGALG00000027501	ANPEP	105.468	-1.0432	0.422822	-2.46722	0.0136166	0.103636
ENSGALG00000036418	ANXA13	100.333	1.0485	0.438094	2.39333	0.0166962	0.11811
ENSGALG00000003770	ANXA2	319.77	-1.90329	0.518271	-3.67239	0.000240295	0.00638287
ENSGALG00000035505	AOAH	216.031	2.23292	0.501289	4.45435	8.41e-06	0.000513153
ENSGALG00000008185	AOX1	458.834	1.33214	0.471078	2.82785	0.00468617	0.0513374
ENSGALG00000020876	AOX2	19380.6	2.46154	0.52682	4.67245	2.98e-06	0.000228066
ENSGALG00000028807	AP1AR	14.5821	3.56695	1.25111	2.85103	0.00435779	0.0491377
ENSGALG00000035202	AP3B2	290.601	2.24534	0.521406	4.30632	1.66e-05	0.000861504
ENSGALG00000001132	APBB3	18.663	-1.55308	0.721851	-2.15153	0.0314345	0.173649
ENSGALG00000005209	AQP1	44.771	1.74656	0.475094	3.67623	0.000236705	0.00632192
ENSGALG00000002452	AQP3	1136.17	1.19538	0.27792	4.30115	1.7e-05	0.000872601
ENSGALG00000041373	ARAP2	89.08	1.02757	0.433223	2.37191	0.0176965	0.122519
ENSGALG00000043476	ARF5	1356.27	1.13566	0.254676	4.45924	8.23e-06	0.000503807
ENSGALG00000012421	ARHGAP15	2470.18	1.00647	0.294039	3.4229	0.000619561	0.0127155
ENSGALG00000035194	ARHGAP25	392.693	1.78058	0.663275	2.68453	0.0072632	0.0685762
ENSGALG00000044230	ARHGAP27	3599.41	-1.62906	0.47076	-3.4605	0.000539172	0.0116391
ENSGALG00000014758	ARHGAP28	452.78	1.18723	0.307927	3.85556	0.000115463	0.00383202
ENSGALG00000005481	ARHGEF3	20.6589	1.52609	0.689863	2.21216	0.0269556	0.158058
ENSGALG00000027757	ARL4A	73.4248	-2.12487	0.592261	-3.58773	0.000333574	0.00819159
ENSGALG00000026653	ARL9	914.346	-1.46371	0.434251	-3.37066	0.000749897	0.0146731
ENSGALG00000003527	ARRDC2	167.334	-1.79362	0.513699	-3.49157	0.000480184	0.0107461
ENSGALG00000011155	ARV1	411.693	1.98432	0.52907	3.75057	0.000176431	0.00515418
ENSGALG00000037618	ASAP1	901.677	1.16965	0.441249	2.65076	0.00803107	0.0734642
ENSGALG00000005537	ASB14	390.702	1.34849	0.516539	2.61062	0.00903787	0.0794464
ENSGALG00000026019	ASCC1	12745.7	1.31491	0.380464	3.45606	0.000548139	0.0117633
ENSGALG00000000367	ASIC2	5.44327	3.75334	1.87308	2.00383	0.0450878	NA
ENSGALG00000009366	ASIC5	5885.62	-1.87763	0.43632	-4.30332	1.68e-05	0.000867106
ENSGALG00000004176	ATOX1	5.99982	-3.05956	1.55305	-1.97003	0.0488347	NA
ENSGALG00000015233	ATP1B1	702.403	1.01419	0.359735	2.81926	0.00481351	0.0523018
ENSGALG00000034294	ATP6V0D2	371.911	-1.00997	0.333321	-3.03003	0.00244531	0.0323594
ENSGALG00000016446	ATP6V1C2	55.3906	-1.56945	0.467621	-3.35623	0.000790118	0.0151272
ENSGALG00000017021	ATP7B	13.3799	1.85864	0.898493	2.06862	0.0385814	0.197095
ENSGALG00000009497	AVPR2	535.274	1.38236	0.370213	3.73395	0.0001885	0.00536749
ENSGALG00000032526	B3GNT5	4.9663	-3.45715	1.72238	-2.00719	0.0447289	NA
ENSGALG00000021345	B3GNT9	312.883	1.0868	0.362497	2.99808	0.00271683	0.034607
ENSGALG00000015151	B4GALT6	280.658	-1.12238	0.520666	-2.15566	0.0311099	0.172602
ENSGALG00000026605	BAG2	30.8811	2.83358	0.668861	4.23643	2.27e-05	0.00110429
ENSGALG00000009433	BAG3	41.0234	-2.11853	0.607827	-3.48542	0.000491361	0.010926
ENSGALG00000012292	BANK1	109.72	1.12543	0.506086	2.2238	0.0261621	0.155093
ENSGALG00000040069	BARHL2	4346.79	1.75097	0.283925	6.16701	6.96e-10	2.48e-07
ENSGALG00000042415	BBS2	190.658	1.11236	0.454202	2.44905	0.0143235	0.106632
ENSGALG00000007796	BCAS1	527.725	1.00347	0.502357	1.99753	0.0457678	0.218119
ENSGALG00000034860	BCHE	18380	1.82122	0.359893	5.06045	4.18e-07	4.75e-05
ENSGALG00000031862	BCL11B	399.167	-2.23298	0.524293	-4.25902	2.05e-05	0.00102564
ENSGALG00000006511	BCL2A1	24.4291	-1.69724	0.615073	-2.75941	0.00579052	0.0588133
ENSGALG00000005408	BCO1	509.208	1.08586	0.301589	3.60047	0.000317646	0.00790657
ENSGALG00000020386	BDKRB1	546.964	-1.24845	0.339293	-3.67957	0.000233626	0.00628556
ENSGALG00000011236	BEGAIN	629.362	1.41598	0.243475	5.81571	6.04e-09	1.43e-06
ENSGALG00000008735	BFSP1	139.604	1.07302	0.293733	3.65304	0.000259154	0.00679745
ENSGALG00000026396	BG1	495.084	1.10055	0.47749	2.30487	0.0211737	0.137043
ENSGALG00000036095	BICC1	1753.14	1.70823	0.374224	4.56473	5e-06	0.000334254
ENSGALG00000037929	BIN2	44.3748	-1.16572	0.564142	-2.06635	0.0387953	0.197708
ENSGALG00000000141	BLB1	4366.43	1.10748	0.328244	3.37396	0.000740942	0.0145758
ENSGALG00000028659	BLEC1	119.38	1.34172	0.447779	2.99639	0.00273198	0.0347508
ENSGALG00000016661	BLK	235.741	1.32519	0.465536	2.84659	0.00441907	0.0495561
ENSGALG00000014537	BMF	315.392	2.00488	0.665738	3.01152	0.00259943	0.033758
ENSGALG00000035052	BMP3	135.998	1.06924	0.51193	2.08865	0.0367397	0.192054
ENSGALG00000016293	BMP5	1514	1.00296	0.294845	3.40164	0.000669826	0.013485
ENSGALG00000015152	BOC	254.205	-1.37483	0.429522	-3.20084	0.0013703	0.0221446
ENSGALG00000006997	BRINP1	119.518	-1.51523	0.323094	-4.68975	2.74e-06	0.000216183
ENSGALG00000006681	BRSK1	18253.9	1.29972	0.341698	3.80372	0.00014254	0.00436446
ENSGALG00000001849	BSN	1129.04	1.30947	0.243707	5.37312	7.74e-08	1.21e-05
ENSGALG00000013512	BTF3	111.792	-1.58328	0.375433	-4.2172	2.47e-05	0.00117539
ENSGALG00000004958	BTK	3307.65	1.16013	0.370803	3.12871	0.00175578	0.0258652
ENSGALG00000000589	BTN1A1	368.699	1.09559	0.256488	4.27152	1.94e-05	0.000973098
ENSGALG00000008080	C1QTNF4	352.767	-1.12072	0.479043	-2.3395	0.0193096	0.129878
ENSGALG00000027484	C20orf85	2499.01	1.88784	0.62405	3.02514	0.00248521	0.0326807
ENSGALG00000013218	C3AR1	1745.61	1.44888	0.38788	3.73538	0.000187433	0.00535794
ENSGALG00000002240	C3orf18	30670.7	1.17237	0.21206	5.52849	3.23e-08	5.7e-06
ENSGALG00000026299	C3orf52	314.688	1.11693	0.314153	3.55538	0.000377433	0.00896431
ENSGALG00000042103	C5H11ORF96	4707.44	-1.22475	0.426997	-2.8683	0.00412689	0.0471516
ENSGALG00000004055	C7orf50	201.053	-1.2671	0.371693	-3.409	0.000652013	0.0132173
ENSGALG00000040773	C9orf116	3617.11	1.40378	0.552558	2.54051	0.0110691	0.0914778
ENSGALG00000003456	CA12	59.8122	-1.18176	0.494958	-2.38759	0.0169592	0.119276
ENSGALG00000002390	CA6	1307.83	2.90441	0.614611	4.72561	2.29e-06	0.000188647
ENSGALG00000025788	CACNB1	7563.95	1.0859	0.309933	3.50365	0.00045893	0.0104471
ENSGALG00000009509	CALCR	73.4919	-2.97539	0.441788	-6.73487	1.64e-11	1.12e-08
ENSGALG00000014962	CALHM6	197.632	-1.15691	0.548445	-2.10944	0.0349069	0.185923
ENSGALG00000045288	CAMK2N1	36.1908	-1.55621	0.66445	-2.3421	0.0191755	0.129095
ENSGALG00000010208	CAPS2	936.324	1.06442	0.286891	3.71019	0.000207105	0.0057776
ENSGALG00000004398	CARD11	2991.01	1.01616	0.370064	2.74589	0.00603468	0.0605859
ENSGALG00000008034	CASKIN2	453.968	3.4944	0.485946	7.19092	6.44e-13	5.54e-10
ENSGALG00000003169	CBFB	130.042	1.08141	0.4377	2.47066	0.0134863	0.103184
ENSGALG00000045092	CCDC112	35.6532	1.5115	0.609848	2.47849	0.0131941	0.102012
ENSGALG00000012555	CCDC148	978.089	1.65413	0.341108	4.84928	1.24e-06	0.00011281
ENSGALG00000005889	CCDC18	70.6261	-1.49544	0.656442	-2.2781	0.0227209	0.1426
ENSGALG00000030140	CCDC3	3959.66	-1.16453	0.325667	-3.57583	0.000349117	0.00850197
ENSGALG00000015193	CCDC80	1236.31	-1.18475	0.267343	-4.43158	9.35e-06	0.00056342
ENSGALG00000013489	CCDC82	8648.28	1.04915	0.372916	2.81337	0.00490255	0.0528692
ENSGALG00000002329	CCL1	1057.53	-1.41091	0.390254	-3.61536	0.000299928	0.00752958
ENSGALG00000032717	CCL4	732.54	-1.40955	0.372565	-3.78336	0.000154724	0.00464044
ENSGALG00000034478	CCL4	980.509	-1.90152	0.407506	-4.66624	3.07e-06	0.000233843
ENSGALG00000043603	CCL5	128.086	-1.88675	0.495686	-3.80634	0.00014104	0.00433681
ENSGALG00000028595	CCNO	5.32664	3.65712	1.28558	2.84473	0.00444497	NA
ENSGALG00000039146	CCR4	256.957	1.14079	0.29879	3.81801	0.000134531	0.00421625
ENSGALG00000037077	CCR5	544.64	-2.28266	0.464995	-4.90901	9.15e-07	9.11e-05
ENSGALG00000011418	CCR6	132.271	-1.08186	0.471653	-2.29377	0.0218036	0.13917
ENSGALG00000035733	CCR7	78.0862	-1.84664	0.56505	-3.2681	0.00108271	0.0188903
ENSGALG00000011084	CCSAP	70546.8	1.39707	0.364349	3.83443	0.000125854	0.0040364
ENSGALG00000023411	CD180	87.3228	1.67567	0.535812	3.12735	0.00176389	0.0259108
ENSGALG00000030270	CD1C	3501.4	1.00224	0.348459	2.8762	0.00402496	0.0463488
ENSGALG00000019231	CD200R1	571.115	1.01055	0.384978	2.62497	0.00866572	0.0771742
ENSGALG00000015191	CD200R1L	348.828	1.7383	0.343243	5.06435	4.1e-07	4.69e-05
ENSGALG00000015441	CD247	654.731	1.07122	0.355884	3.01003	0.00261218	0.0337978
ENSGALG00000008669	CD28	202.782	-1.16715	0.502054	-2.32476	0.0200849	0.133015
ENSGALG00000007418	CD3D	34.7036	-2.50371	0.925793	-2.70439	0.006843	0.0658043
ENSGALG00000007416	CD3E	1496.76	1.29005	0.287136	4.49281	7.03e-06	0.000447277
ENSGALG00000014477	CD4	46772.2	1.35056	0.310916	4.3438	1.4e-05	0.000764772
ENSGALG00000006415	CD40LG	17.936	-2.97751	0.972026	-3.0632	0.00218982	0.0301785
ENSGALG00000039080	CD44	36.1963	1.46479	0.55043	2.66118	0.00778673	0.0718579
ENSGALG00000035856	CD48	56.8227	-1.62203	0.549591	-2.95134	0.00316395	0.0388008
ENSGALG00000031735	CD5	215.97	2.37296	0.579187	4.09704	4.18e-05	0.00175993
ENSGALG00000005194	CD72	212.712	-1.19746	0.550772	-2.17415	0.0296937	0.168252
ENSGALG00000002383	CD72AG	255.087	-1.0066	0.425782	-2.36412	0.0180732	0.124421
ENSGALG00000004594	CD74	77.9304	-1.95383	0.507076	-3.85312	0.000116622	0.00384429
ENSGALG00000000251	CD79B	857.016	1.01519	0.359283	2.8256	0.0047192	0.0515834
ENSGALG00000046032	CD83	407.668	-1.90862	0.454824	-4.19638	2.71e-05	0.00125615
ENSGALG00000014362	CD86	980.019	-1.26822	0.391763	-3.23721	0.00120704	0.0204944
ENSGALG00000038559	CD8A	1017.81	-1.69105	0.363019	-4.6583	3.19e-06	0.000236194
ENSGALG00000040447	CDCP1	32.2599	-2.4988	0.648319	-3.85428	0.00011607	0.00383476
ENSGALG00000005102	CDH4	248.572	1.5399	0.505081	3.04881	0.00229749	0.031222
ENSGALG00000013782	CDH7	195.942	1.34008	0.486581	2.75406	0.00588601	0.0595353
ENSGALG00000008428	CDK15	7143.37	1.06624	0.198306	5.37673	7.59e-08	1.21e-05
ENSGALG00000012295	CDKL1	67233.7	-1.0128	0.412079	-2.4578	0.0139793	0.105058
ENSGALG00000028318	CDKN1A	29095	1.18367	0.254921	4.64328	3.43e-06	0.000249706
ENSGALG00000011227	CDS1	43.1315	-1.35319	0.53531	-2.52786	0.011476	0.0935986
ENSGALG00000012978	CDYL2	2255.79	1.39363	0.259453	5.37144	7.81e-08	1.21e-05
ENSGALG00000040180	CEBPD	243.371	-2.01371	0.50823	-3.9622	7.43e-05	0.00271049
ENSGALG00000016692	CENPQ	269.148	1.01982	0.306594	3.3263	0.000880061	0.0164084
ENSGALG00000015836	CEP162	49.2779	1.12701	0.427657	2.63531	0.008406	0.0757388
ENSGALG00000019336	CEP83	625.376	-1.14192	0.308321	-3.70369	0.000212488	0.00588662
ENSGALG00000000142	CEPT1	42.8568	1.75608	0.56155	3.1272	0.00176482	0.0259108
ENSGALG00000042577	CFAP44	2313.59	1.07599	0.264632	4.06599	4.78e-05	0.00193428
ENSGALG00000008417	CFAP58	541.065	-1.59868	0.297791	-5.36846	7.94e-08	1.21e-05
ENSGALG00000046316	CFAP97D1	257.201	-1.0894	0.499666	-2.18025	0.0292389	0.166839
ENSGALG00000015685	CFAP99	457.295	1.32691	0.3961	3.34995	0.00080826	0.0154033
ENSGALG00000015925	CGAS	826.395	2.33425	0.566109	4.12333	3.73e-05	0.00162186
ENSGALG00000027874	CHAC1	28.1073	-2.51034	0.885651	-2.83446	0.00459031	0.0507047
ENSGALG00000002289	CHAT	2311.9	1.21571	0.320858	3.78893	0.000151296	0.0045563
ENSGALG00000023760	CHIA	1336.1	1.07312	0.484097	2.21675	0.0266404	0.157042
ENSGALG00000036754	CHKA	1116.07	-1.03998	0.363415	-2.86169	0.00421389	0.047884
ENSGALG00000035461	CHORDC1	454.448	1.03057	0.323288	3.18778	0.00143368	0.0227586
ENSGALG00000008365	CHRM4	157.625	1.21503	0.399171	3.04388	0.00233549	0.0314175
ENSGALG00000009301	CHRNA1	9936.5	2.71575	0.464513	5.84644	5.02e-09	1.23e-06
ENSGALG00000007899	CHRND	938.022	1.03506	0.297506	3.47913	0.000503035	0.0110529
ENSGALG00000007906	CHRNG	135.744	1.07913	0.407653	2.64718	0.00811651	0.0739684
ENSGALG00000031375	CHST7	1200.3	1.29901	0.306944	4.23207	2.32e-05	0.00111481
ENSGALG00000034500	CIDEA	7584.62	1.00617	0.341282	2.94821	0.00319622	0.0390483
ENSGALG00000007358	CILP	109.858	-1.28823	0.636928	-2.02257	0.043117	0.210916
ENSGALG00000037011	CILP2	466.171	-1.04811	0.360856	-2.90451	0.00367831	0.0432068
ENSGALG00000013818	CITED2	36.8422	-1.28964	0.60818	-2.12048	0.0339653	0.182696
ENSGALG00000008352	CKMT1B	78.2459	1.26088	0.505711	2.49327	0.0126571	0.0988524
ENSGALG00000038817	CKS2	1996.63	-1.13172	0.327444	-3.45621	0.000547822	0.0117633
ENSGALG00000014695	CLCN1	19.652	-1.70959	0.759929	-2.24967	0.0244698	0.148544
ENSGALG00000016607	CLCN4	33.2417	1.65127	0.555862	2.97066	0.00297165	0.0371102
ENSGALG00000030450	CLIP2	2216.93	-1.16682	0.513395	-2.27276	0.0230408	0.143561
ENSGALG00000037644	CNGB3	72.1853	2.12519	0.637707	3.33254	0.000860556	0.0161063
ENSGALG00000028638	CNP1	2862.35	1.08037	0.258121	4.18554	2.84e-05	0.00131351
ENSGALG00000028298	CNTLN	137.381	1.43443	0.453746	3.1613	0.00157064	0.0241811
ENSGALG00000001513	CNTRL	4279.6	1.0071	0.250406	4.02189	5.77e-05	0.00222954
ENSGALG00000037675	COL14A1	1471.18	1.08329	0.251659	4.30459	1.67e-05	0.000865199
ENSGALG00000038311	COL18A1	157.147	-1.05019	0.357747	-2.93555	0.00332957	0.0403408
ENSGALG00000009641	COL1A2	556.19	-1.14813	0.29056	-3.95145	7.77e-05	0.00280593
ENSGALG00000005797	COL20A1	1480.94	-1.00437	0.425223	-2.36198	0.0181774	0.124742
ENSGALG00000038022	COL22A1	570.538	-1.4709	0.331004	-4.44375	8.84e-06	0.000534654
ENSGALG00000035584	COL3A1	895.656	-1.00632	0.242501	-4.14974	3.33e-05	0.00147176
ENSGALG00000036798	COL4A1	2647.37	-1.57765	0.515394	-3.06106	0.00220554	0.0302818
ENSGALG00000016843	COL4A2	145.95	1.92807	0.503826	3.82686	0.000129787	0.00411869
ENSGALG00000002546	COL5A1	468.717	1.46233	0.316772	4.61635	3.91e-06	0.000277479
ENSGALG00000031112	COL5A2	614.451	2.08798	0.34588	6.03672	1.57e-09	4.8e-07
ENSGALG00000005974	COL6A1	244.74	1.27026	0.400122	3.17469	0.00149996	0.0233052
ENSGALG00000039216	COL6A2	729.609	-1.29193	0.46331	-2.78848	0.00529555	0.055546
ENSGALG00000003923	COL6A3	446.673	1.28614	0.30523	4.21367	2.51e-05	0.00119007
ENSGALG00000002298	COL8A2	255.921	-1.07833	0.33249	-3.2432	0.00118195	0.0201621
ENSGALG00000033144	COLEC10	5648.4	1.14577	0.464121	2.46868	0.0135612	0.103496
ENSGALG00000002024	COMT	48948.2	1.26022	0.362261	3.47878	0.000503711	0.0110529
ENSGALG00000009945	CPM	17.2424	1.48168	0.642568	2.30587	0.0211181	0.136884
ENSGALG00000000507	CPNE7	53.5269	-2.00275	0.847828	-2.36222	0.0181661	0.124742
ENSGALG00000002944	CPS1	3691.62	-1.06755	0.264015	-4.04352	5.27e-05	0.00206614
ENSGALG00000029140	CRABP2	28054.7	2.47394	0.436659	5.6656	1.47e-08	3.25e-06
ENSGALG00000006868	CRACR2B	16668.4	1.19171	0.237565	5.01636	5.27e-07	5.84e-05
ENSGALG00000008393	CREB3L1	461.907	1.00257	0.276985	3.61958	0.000295085	0.0074486
ENSGALG00000033880	CRISPLD1	949.05	4.27991	0.34918	12.257	1.54e-34	1.13e-30
ENSGALG00000032143	CRISPLD2	37.4301	1.37317	0.610933	2.24766	0.024598	0.149075
ENSGALG00000026146	CRLF1	114.256	2.08707	0.638626	3.26806	0.00108288	0.0188903
ENSGALG00000017378	CRTAC1	119.719	1.40215	0.36303	3.86236	0.000112298	0.00376109
ENSGALG00000006527	CRTAM	322.385	1.11423	0.270283	4.12246	3.75e-05	0.00162315
ENSGALG00000005515	CRYBB3	280.528	-2.7018	0.672422	-4.01801	5.87e-05	0.00226056
ENSGALG00000006189	CRYGN	1664.42	2.52441	0.380301	6.63793	3.18e-11	1.86e-08
ENSGALG00000016693	CSF2RA	63.7153	-3.61932	0.610238	-5.93101	3.01e-09	8.06e-07
ENSGALG00000035230	CSMD1	170.386	-2.27312	0.378621	-6.00367	1.93e-09	5.54e-07
ENSGALG00000029921	CSRP2	1363.93	-1.78903	0.397699	-4.49845	6.84e-06	0.000441331
ENSGALG00000008660	CST7	963.58	-1.18341	0.422092	-2.80367	0.00505249	0.0538589
ENSGALG00000014412	CSTA	1313.08	-1.6134	0.412043	-3.91561	9.02e-05	0.00313495
ENSGALG00000033351	CTHRC1	81.4587	-1.1733	0.394621	-2.97325	0.00294668	0.0368927
ENSGALG00000008666	CTLA4	159.966	-1.39362	0.516103	-2.70027	0.00692837	0.0664071
ENSGALG00000017239	CTSC	24.5598	2.04504	0.721943	2.83269	0.00461586	0.0508718
ENSGALG00000000775	CTSS	306.417	1.2167	0.253964	4.79085	1.66e-06	0.000143829
ENSGALG00000026663	CX3CL1	737.729	1.18904	0.45385	2.61991	0.00879536	0.0780175
ENSGALG00000038000	CX3CR1	60908.1	1.1115	0.556265	1.99815	0.0457001	0.218014
ENSGALG00000006346	CXCL14	811.053	1.63608	0.379165	4.31495	1.6e-05	0.000834439
ENSGALG00000007675	CXCR5	249.025	-1.53838	0.568519	-2.70593	0.00681128	0.0655854
ENSGALG00000016261	CYBB	100933	1.82825	0.45095	4.05421	5.03e-05	0.00201708
ENSGALG00000003818	CYFIP2	159.012	-2.02124	0.440468	-4.58885	4.46e-06	0.000303057
ENSGALG00000034982	CYP11A1	394.903	1.1272	0.292715	3.85086	0.000117704	0.00385502
ENSGALG00000013294	CYP19A1	232.011	-1.55441	0.417749	-3.72091	0.000198505	0.00557644
ENSGALG00000040754	CYP1C1	17.6108	-5.33343	1.65587	-3.22093	0.00127774	0.0212996
ENSGALG00000010469	CYP4B7	53.373	-1.58955	0.484028	-3.284	0.00102346	0.0182452
ENSGALG00000012454	CYTH4	2499.41	-1.64443	0.458277	-3.58828	0.000332866	0.00819154
ENSGALG00000012545	CYTIP	3542.95	1.32843	0.423751	3.13493	0.00171894	0.0255935
ENSGALG00000011288	DACT2	63.2538	-2.444	0.580945	-4.20693	2.59e-05	0.00122215
ENSGALG00000037784	DAG1	2599.29	1.67519	0.320157	5.23239	1.67e-07	2.17e-05
ENSGALG00000044641	DAPL1	110.113	1.0611	0.437813	2.42363	0.0153663	0.112308
ENSGALG00000033405	DBN1	73.591	2.42802	0.570929	4.25275	2.11e-05	0.00104766
ENSGALG00000042454	DCDC2	36.8361	-1.67482	0.588211	-2.84731	0.004409	0.0494863
ENSGALG00000041263	DCLK1	3632.6	1.0373	0.408993	2.53622	0.0112055	0.092137
ENSGALG00000034493	DCLK3	5765.14	1.27602	0.251097	5.08177	3.74e-07	4.39e-05
ENSGALG00000033520	DCSTAMP	322.766	1.28658	0.244681	5.2582	1.45e-07	1.99e-05
ENSGALG00000041459	DDIT4	4128.88	1.70817	0.386814	4.41599	1.01e-05	0.000595812
ENSGALG00000015057	DDO	1814.41	-1.27114	0.377167	-3.37024	0.000751037	0.0146758
ENSGALG00000002164	DDX59	2571.18	1.21403	0.280715	4.3248	1.53e-05	0.00080669
ENSGALG00000009639	DDX60	1489.59	1.12866	0.362366	3.11469	0.00184139	0.0266574
ENSGALG00000012890	DGKI	56.8002	-2.79386	0.735369	-3.79927	0.000145125	0.00441635
ENSGALG00000023821	DHX58	809.562	1.10473	0.335149	3.29624	0.000979894	0.0177937
ENSGALG00000026955	DIRAS1	831.637	1.57408	0.368468	4.27197	1.94e-05	0.000973098
ENSGALG00000004662	DISP3	636.859	1.51095	0.300664	5.02536	5.02e-07	5.66e-05
ENSGALG00000005551	DKK3	2250.42	1.37636	0.286767	4.79957	1.59e-06	0.000138525
ENSGALG00000009129	DLX5	355.586	-1.01788	0.429077	-2.37225	0.0176803	0.122465
ENSGALG00000023195	DLX6	4.2361	-4.16111	1.76246	-2.36097	0.0182271	NA
ENSGALG00000000162	DMB1	160.313	-1.94679	0.681549	-2.85643	0.0042844	0.0484969
ENSGALG00000038393	DMB2	11.8891	-2.40624	1.07548	-2.23736	0.0252627	0.15149
ENSGALG00000004491	DMGDH	478.365	-1.14459	0.430647	-2.65785	0.00786418	0.0722991
ENSGALG00000026790	DMRT2	516.007	1.38832	0.373189	3.72015	0.000199107	0.00558263
ENSGALG00000012997	DNAH5	698.833	-1.59469	0.282812	-5.63867	1.71e-08	3.63e-06
ENSGALG00000036850	DNAJA4	74.5802	-1.79829	0.400021	-4.49549	6.94e-06	0.000445572
ENSGALG00000027506	DNAJB2	1924.65	1.02451	0.219235	4.6731	2.97e-06	0.000228066
ENSGALG00000008916	DNAJB4	933.145	1.61289	0.480308	3.35804	0.000784984	0.0150775
ENSGALG00000001918	DNAJB5	14548.9	1.07053	0.271149	3.94812	7.88e-05	0.00283251
ENSGALG00000005688	DNASE1L3	958.304	1.29683	0.306884	4.2258	2.38e-05	0.00114253
ENSGALG00000028790	DNASE2B	253.226	1.98922	0.473305	4.20283	2.64e-05	0.00122868
ENSGALG00000006983	DNTT	14879.4	2.11151	0.449627	4.69614	2.65e-06	0.000210893
ENSGALG00000006017	DOCK11	155.784	-1.83528	0.457486	-4.01167	6.03e-05	0.00231382
ENSGALG00000002080	DOCK2	1756.25	-1.33636	0.476333	-2.80552	0.00502348	0.0536132
ENSGALG00000010156	DOCK8	1178.62	-1.37329	0.453009	-3.03149	0.00243354	0.0322913
ENSGALG00000007786	DOK5	1317.42	1.37227	0.249827	5.4929	3.95e-08	6.73e-06
ENSGALG00000041028	DPYSL5	3366.13	-1.72999	0.379624	-4.5571	5.19e-06	0.000345039
ENSGALG00000012761	DRAM1	45.6305	2.16126	0.696253	3.10413	0.00190839	0.0273567
ENSGALG00000004631	DRAXIN	25.5244	2.33368	0.680391	3.42991	0.00060379	0.0125066
ENSGALG00000012075	DTX3L	51.6296	-1.41798	0.680065	-2.08506	0.0370636	0.192978
ENSGALG00000040360	DUSP1	8.04916	2.8232	1.41576	1.99413	0.0461379	NA
ENSGALG00000009901	DYRK2	58.8321	-1.92604	0.532854	-3.61457	0.000300845	0.00753967
ENSGALG00000043690	ECRG4	234.014	1.36317	0.423576	3.21825	0.00128976	0.0214155
ENSGALG00000031094	EDA2R	389.554	1.43352	0.375071	3.82198	0.000132382	0.00417574
ENSGALG00000031763	EDARADD	871.591	2.54073	0.492108	5.16296	2.43e-07	3.04e-05
ENSGALG00000000667	EDN2	11561.6	1.25414	0.275728	4.54847	5.4e-06	0.000356261
ENSGALG00000016912	EDNRB	312.58	2.28322	0.487497	4.68356	2.82e-06	0.000219487
ENSGALG00000040942	EFCAB5	2981.63	-1.44603	0.363184	-3.98154	6.85e-05	0.0025645
ENSGALG00000016605	EFR3B	2306.36	1.04515	0.267261	3.91059	9.21e-05	0.0031933
ENSGALG00000012155	EGF	37.7824	2.27962	0.736979	3.0932	0.0019801	0.0280549
ENSGALG00000016584	EGFL6	3359.46	2.2224	0.354382	6.2712	3.58e-10	1.58e-07
ENSGALG00000010533	ELAVL4	113.908	1.553	0.322325	4.81811	1.45e-06	0.000128552
ENSGALG00000004209	ELFN1	8837.73	1.20838	0.405643	2.97892	0.00289269	0.0363723
ENSGALG00000033513	ELL	2332.6	-1.71465	0.463875	-3.69635	0.000218721	0.00598354
ENSGALG00000017169	ELMOD1	708.526	2.88668	1.06211	2.71787	0.00657044	0.0639237
ENSGALG00000032220	ELN	182.108	-2.82973	0.578558	-4.89101	1e-06	9.85e-05
ENSGALG00000011803	EMP1	8110.11	1.08343	0.340972	3.17748	0.00148561	0.0232301
ENSGALG00000041295	EN2	6947.28	1.13922	0.340838	3.34243	0.000830493	0.015684
ENSGALG00000001204	ENKD1	49.1573	-1.24943	0.594233	-2.10259	0.0355016	0.187814
ENSGALG00000032746	ENPP2	1130.17	-1.13227	0.356233	-3.17845	0.00148065	0.0232021
ENSGALG00000008932	ENTPD8	11517.9	1.27955	0.502632	2.5457	0.0109058	0.090435
ENSGALG00000027247	EOMES	556.162	-1.05913	0.277577	-3.81564	0.000135831	0.00424791
ENSGALG00000014687	EPHA1	323.022	-1.2941	0.495603	-2.61117	0.0090233	0.079366
ENSGALG00000039895	EPHA2	26.466	2.06324	0.588886	3.50363	0.00045897	0.0104471
ENSGALG00000015593	EPHA7	85.5835	1.17787	0.575323	2.04731	0.0406274	0.204149
ENSGALG00000005768	ETV5	395.905	1.34049	0.387832	3.45636	0.000547523	0.0117633
ENSGALG00000000504	ETV7	596.634	-1.33968	0.389668	-3.43799	0.000586051	0.0122969
ENSGALG00000039084	EVI2A	57.0738	1.62383	0.586634	2.76805	0.00563935	0.0577589
ENSGALG00000043064	EXFABP	4400.47	1.4486	0.238923	6.06303	1.34e-09	4.16e-07
ENSGALG00000011443	EXOC3L4	53.9802	1.45401	0.596053	2.43939	0.0147119	0.108665
ENSGALG00000043399	EZH2	370.846	1.41822	0.431515	3.2866	0.00101404	0.0181881
ENSGALG00000012802	F13A1	286.092	-1.49571	0.507578	-2.94677	0.00321114	0.0391394
ENSGALG00000008332	F2	29.7663	-1.33392	0.641405	-2.07969	0.0375542	0.194564
ENSGALG00000016833	F7	25.2337	-3.1249	0.921551	-3.39091	0.000696598	0.0138525
ENSGALG00000015937	FABP1	136.32	-1.60194	0.692876	-2.31202	0.0207768	0.135512
ENSGALG00000001445	FABP6	1249.64	1.08615	0.279647	3.88402	0.000102742	0.00349704
ENSGALG00000016361	FAM110C	693.978	-1.42395	0.444557	-3.20308	0.00135965	0.0220427
ENSGALG00000010371	FAM13A	301.866	-2.01142	0.588733	-3.41653	0.000634245	0.012943
ENSGALG00000031305	FAM13C	170.715	-1.67613	0.541266	-3.09669	0.00195696	0.0278078
ENSGALG00000045172	FAM166A	129.888	-1.47567	0.722014	-2.04382	0.0409712	0.20508
ENSGALG00000032592	FAM237B	85.7824	-1.64927	0.551894	-2.98838	0.00280458	0.0355085
ENSGALG00000041898	FAM43A	108.559	1.05914	0.416189	2.54485	0.0109324	0.0905525
ENSGALG00000016299	FAM83B	283.446	1.0901	0.384819	2.83276	0.00461486	0.0508718
ENSGALG00000003660	FANCF	269.387	-1.3984	0.702938	-1.98936	0.0466612	0.220813
ENSGALG00000003076	FASLG	271.141	-2.02486	0.359907	-5.62607	1.84e-08	3.8e-06
ENSGALG00000003972	FAXDC2	582.628	-1.17555	0.3852	-3.05179	0.00227478	0.0310005
ENSGALG00000012613	FBP1	312.622	-2.82879	0.681401	-4.15144	3.3e-05	0.00146533
ENSGALG00000015490	FBXL4	173.545	1.97573	0.785474	2.51534	0.0118919	0.0951611
ENSGALG00000008941	FEZF1	158.589	1.34755	0.601939	2.23869	0.0251762	0.151379
ENSGALG00000005237	FGD3	741.305	1.65916	0.371733	4.4633	8.07e-06	0.000500509
ENSGALG00000012932	FGD4	8484.84	1.79617	0.437929	4.10152	4.1e-05	0.00173755
ENSGALG00000014872	FGF10	296.831	2.83909	0.601804	4.71764	2.39e-06	0.000194584
ENSGALG00000041822	FGF22	28.8796	-1.2504	0.608808	-2.05384	0.0399908	0.201621
ENSGALG00000039786	FGFR1	13.7486	2.42997	1.05647	2.30008	0.0214438	0.137921
ENSGALG00000008306	FGL2	56.9519	1.12176	0.539924	2.07763	0.0377433	0.195267
ENSGALG00000010090	FHIP1A	15.1515	-2.99098	0.949817	-3.149	0.00163829	0.0250032
ENSGALG00000016797	FHL2	265.529	1.6141	0.456487	3.53591	0.000406372	0.00951625
ENSGALG00000035187	FHL3	1012.96	1.50143	0.385702	3.89272	9.91e-05	0.00338982
ENSGALG00000016500	FKBP1B	4691.73	1.1149	0.320787	3.47551	0.000509891	0.0111053
ENSGALG00000014331	FKBP4	16.7949	1.67378	0.824301	2.03054	0.0423017	0.20839
ENSGALG00000042148	FKBP5	9.67154	2.98395	1.4743	2.02397	0.0429728	0.210633
ENSGALG00000035726	FLT3	2243.71	-1.25937	0.256253	-4.91454	8.9e-07	8.95e-05
ENSGALG00000009723	FMN1	3046.77	-1.15248	0.316899	-3.63674	0.000276109	0.0070897
ENSGALG00000003567	FNDC5	973.049	1.9509	0.530622	3.67663	0.000236337	0.00632192
ENSGALG00000010036	FOSL2	314.041	1.07238	0.445884	2.40506	0.0161697	0.11583
ENSGALG00000032713	FOXA1	4047.71	1.17111	0.297504	3.93644	8.27e-05	0.00295214
ENSGALG00000036593	FOXC2	448.47	-1.51746	0.398094	-3.81181	0.000137952	0.00427872
ENSGALG00000012644	FOXD1	21.7387	1.71718	0.651312	2.63649	0.00837685	0.0756813
ENSGALG00000002105	FOXI1	162.063	-1.44624	0.468508	-3.0869	0.00202253	0.0284452
ENSGALG00000005062	FOXN4	95.0319	-1.57216	0.332409	-4.72961	2.25e-06	0.000186735
ENSGALG00000026153	FOXO6	3635.84	1.2891	0.461226	2.79494	0.00519095	0.0548554
ENSGALG00000033671	FREM2	169.466	-1.23503	0.429951	-2.8725	0.00407238	0.0466746
ENSGALG00000012577	FRMD3	36097.1	2.81756	0.599936	4.69643	2.65e-06	0.000210893
ENSGALG00000002763	FRZB	16.9651	-2.2304	0.804083	-2.77384	0.00553993	0.0572372
ENSGALG00000023354	FSCN2	18.8973	-2.45745	0.836506	-2.93776	0.00330598	0.0401213
ENSGALG00000009100	FSHR	57.8856	-1.33631	0.489195	-2.73165	0.00630189	0.0622802
ENSGALG00000031487	FSTL4	80.0273	-2.51845	0.490873	-5.13054	2.89e-07	3.49e-05
ENSGALG00000022718	FUT4	1296.26	2.20516	0.39511	5.58114	2.39e-08	4.73e-06
ENSGALG00000025937	FXYD6	357.007	1.40347	0.660979	2.12332	0.0337269	0.181815
ENSGALG00000003792	FYB	39.5308	-1.26715	0.621172	-2.03993	0.0413569	0.205744
ENSGALG00000034973	FZD7	14112.1	1.56166	0.457146	3.41611	0.000635224	0.012943
ENSGALG00000023933	G0S2	90.8574	-1.53605	0.68735	-2.23474	0.0254344	0.152004
ENSGALG00000029968	GADD45B	66254.4	1.61085	0.331501	4.85926	1.18e-06	0.000109144
ENSGALG00000011447	GADL1	89.2772	1.86628	0.47578	3.92257	8.76e-05	0.00307477
ENSGALG00000041101	GALNT6	33103.6	2.15069	0.387178	5.55479	2.78e-08	5.21e-06
ENSGALG00000028373	GAS2L3	984.965	1.4078	0.515902	2.7288	0.00635644	0.0626551
ENSGALG00000023435	GATM	123.877	-2.23916	0.485579	-4.61131	4e-06	0.000281556
ENSGALG00000011219	GCGR	34.7128	-2.21601	0.958131	-2.31285	0.020731	0.135348
ENSGALG00000015166	GCNT1	688.041	-1.34876	0.324345	-4.15842	3.2e-05	0.00142994
ENSGALG00000042798	GDAP1	1326.19	1.12993	0.32958	3.42839	0.00060718	0.0125165
ENSGALG00000005981	GDF2	6186.31	3.74422	1.17454	3.1878	0.00143358	0.0227586
ENSGALG00000035901	GDF6	522.288	-1.59725	0.432635	-3.69191	0.000222574	0.00603258
ENSGALG00000039458	GDF8	156.02	2.0101	0.438201	4.58716	4.49e-06	0.000303057
ENSGALG00000000909	GFAP	827.399	-1.83837	0.350801	-5.24049	1.6e-07	2.13e-05
ENSGALG00000032856	GFRA2	2050.47	1.33502	0.282316	4.72882	2.26e-06	0.000186735
ENSGALG00000018264	gga-let-7d	820.89	-1.11316	0.354231	-3.14245	0.00167539	0.0252014
ENSGALG00000018293	gga-mir-133a-2	15.0723	-6.04602	1.49557	-4.04261	5.29e-05	0.0020686
ENSGALG00000033337	gga-mir-1453	19.2586	-2.85609	0.882472	-3.23646	0.00121021	0.0205244
ENSGALG00000025552	gga-mir-1561	818.246	1.02726	0.293267	3.50282	0.000460368	0.0104627
ENSGALG00000025473	gga-mir-1596	39.9115	-1.27322	0.531192	-2.39692	0.0165336	0.117349
ENSGALG00000025441	gga-mir-1626	1014.8	1.19719	0.393626	3.04145	0.00235445	0.031536
ENSGALG00000025269	gga-mir-1635	12.7909	-2.36014	1.01217	-2.33176	0.0197134	0.131567
ENSGALG00000025372	gga-mir-1636	422.058	1.09638	0.38744	2.8298	0.00465774	0.0511025
ENSGALG00000025444	gga-mir-1652	61.305	-1.51988	0.504935	-3.01005	0.00261208	0.0337978
ENSGALG00000025243	gga-mir-1675	659.923	1.17568	0.437688	2.68612	0.00722867	0.0683896
ENSGALG00000025579	gga-mir-1716	53.1948	-1.31235	0.563854	-2.32746	0.0199406	0.132419
ENSGALG00000025300	gga-mir-1772	689.909	-1.66479	0.383668	-4.33913	1.43e-05	0.000769709
ENSGALG00000025555	gga-mir-1773	8033.46	1.49828	0.454302	3.29799	0.0009738	0.017705
ENSGALG00000018256	gga-mir-190a	73.4947	1.73969	0.480644	3.6195	0.000295175	0.0074486
ENSGALG00000018291	gga-mir-30b	364.155	1.22778	0.353141	3.47674	0.000507553	0.0110874
ENSGALG00000028074	gga-mir-3532	741.743	-1.36155	0.466856	-2.91642	0.00354079	0.0419959
ENSGALG00000028818	gga-mir-6641	53.0702	2.15845	0.84669	2.54929	0.0107943	0.0897648
ENSGALG00000027810	gga-mir-6661	3526.57	1.58889	0.270051	5.88367	4.01e-09	1.01e-06
ENSGALG00000026969	gga-mir-6697	3706.2	1.17184	0.412585	2.84023	0.00450804	0.0501746
ENSGALG00000018242	gga-mir-99a	188.163	-1.82946	0.80864	-2.2624	0.0236729	0.145517
ENSGALG00000040504	GGT5	18.6332	1.64258	0.792037	2.07387	0.0380915	0.195891
ENSGALG00000000249	GH	61.3717	-1.26184	0.492075	-2.56432	0.0103379	0.0870198
ENSGALG00000027947	GHSR	3594.71	1.43434	0.307718	4.66123	3.14e-06	0.000236194
ENSGALG00000008902	GIPC2	92.0498	-1.18267	0.581248	-2.03471	0.04188	0.20743
ENSGALG00000014873	GJA1	31.2677	-1.15493	0.575529	-2.00673	0.0447788	0.215689
ENSGALG00000005541	GJB1	1211.66	1.35326	0.329642	4.10523	4.04e-05	0.00171847
ENSGALG00000015053	GLDC	211.86	1.12692	0.316625	3.55914	0.000372068	0.00889802
ENSGALG00000010224	GLIPR1L	333.096	-1.92519	0.462126	-4.16595	3.1e-05	0.00140935
ENSGALG00000002679	GLT1D1	109.016	-1.99283	0.593153	-3.35972	0.000780227	0.0150255
ENSGALG00000034078	GLT8D2	53.0493	1.69492	0.448935	3.77541	0.000159742	0.00474237
ENSGALG00000043754	GLUL	931.952	1.6341	0.260717	6.26772	3.66e-10	1.58e-07
ENSGALG00000006719	GNAZ	54.0382	-1.24855	0.407048	-3.06734	0.00215973	0.0299619
ENSGALG00000031372	GOLGA7B	224.188	-2.17944	0.565451	-3.85434	0.000116043	0.00383476
ENSGALG00000009130	GPCPD1	13612.4	-1.03423	0.311018	-3.32532	0.00088318	0.0164456
ENSGALG00000043480	GPM6A	177.448	-1.0848	0.532177	-2.03843	0.0415072	0.206238
ENSGALG00000010949	GPNMB	38.5038	-1.84554	0.771549	-2.392	0.0167568	0.118365
ENSGALG00000004058	GPR146	54.3942	1.81963	0.61696	2.94936	0.00318437	0.0389361
ENSGALG00000040561	GPR171	129.859	1.42248	0.666306	2.13488	0.0327707	0.1781
ENSGALG00000004111	GPR174	67.9521	-2.53411	0.731023	-3.46653	0.00052723	0.011415
ENSGALG00000022750	GPR18	49.3731	1.58547	0.710089	2.23278	0.0255634	0.152588
ENSGALG00000040954	GPR37	140.83	-1.07186	0.439543	-2.43859	0.0147448	0.108772
ENSGALG00000010595	GPR65	144.15	-1.45112	0.483023	-3.00426	0.00266232	0.034195
ENSGALG00000009439	GPR85	16.2894	-1.62431	0.732754	-2.21672	0.0266422	0.157042
ENSGALG00000033338	GPT2	147.399	1.20094	0.39129	3.06918	0.00214645	0.0298342
ENSGALG00000028204	GPX1	148.546	-1.30394	0.41459	-3.14512	0.00166019	0.0250759
ENSGALG00000006494	GRAMD1B	51.1141	1.1854	0.528005	2.24506	0.0247645	0.149836
ENSGALG00000012056	GRAP2	504.114	1.81892	0.322318	5.64326	1.67e-08	3.59e-06
ENSGALG00000005094	GRAPL	105.449	-1.12116	0.368997	-3.03839	0.00237849	0.0316757
ENSGALG00000009724	GREM1	182.107	-1.47532	0.666996	-2.21189	0.0269745	0.158058
ENSGALG00000038995	GRIA4	226.591	-1.21054	0.372264	-3.25183	0.00114666	0.0196977
ENSGALG00000015835	GRIK1	307.425	-1.21882	0.317734	-3.83597	0.000125067	0.00402305
ENSGALG00000027415	GRIN2C	202.954	-1.06763	0.25632	-4.16524	3.11e-05	0.00140936
ENSGALG00000006576	GRM3	27176.3	1.71929	0.508061	3.38403	0.000714304	0.0141661
ENSGALG00000017238	GRM5	219.11	1.32336	0.374516	3.53351	0.000410082	0.00955727
ENSGALG00000027960	GRPR	1660.6	1.13823	0.290376	3.91984	8.86e-05	0.00308778
ENSGALG00000016828	GRTP1	91.4896	1.52249	0.535186	2.84478	0.00444425	0.0497294
ENSGALG00000008312	GSAP	12.9386	-2.33441	1.06126	-2.19967	0.0278302	0.160997
ENSGALG00000042022	GSG1L2	102.851	-1.3352	0.602494	-2.21613	0.0266829	0.157156
ENSGALG00000016325	GSTA3	1280.61	1.03709	0.246563	4.20619	2.6e-05	0.00122223
ENSGALG00000008409	GSTO2	16052.5	1.06045	0.418036	2.53674	0.0111891	0.0920554
ENSGALG00000045705	H2AX	28.805	1.78508	0.682215	2.6166	0.00888102	0.0785711
ENSGALG00000009926	HAAO	1853.82	-1.13316	0.576763	-1.96468	0.0494511	0.22904
ENSGALG00000016555	HADHB	7.88031	2.40989	1.19926	2.00948	0.0444859	NA
ENSGALG00000026563	HAPLN4	1943.25	-1.86571	0.590212	-3.16108	0.00157187	0.0241811
ENSGALG00000029596	HAS2	38.7548	-3.79661	0.997525	-3.80603	0.000141218	0.00433681
ENSGALG00000017362	HAVCR1	876.998	-1.18265	0.495668	-2.38597	0.0170343	0.119575
ENSGALG00000043234	HBA1	15.6909	-1.6432	0.822724	-1.99726	0.0457966	0.218119
ENSGALG00000031597	HBAD	2167.09	1.08273	0.343978	3.14766	0.00164581	0.0250637
ENSGALG00000000949	HBEGF	147.133	-1.01242	0.402113	-2.51776	0.0118105	0.0947171
ENSGALG00000001342	HCN2	72.948	-1.3402	0.56049	-2.39112	0.0167969	0.11841
ENSGALG00000009885	HELB	11291.1	-3.20887	1.1078	-2.89661	0.00377222	0.0442035
ENSGALG00000011208	HELQ	85.8117	-2.60191	0.658549	-3.95097	7.78e-05	0.00280593
ENSGALG00000028015	HES1	152.698	-1.35057	0.587928	-2.29717	0.0216089	0.13835
ENSGALG00000005506	HESX1	32.123	-1.63277	0.720384	-2.26653	0.0234188	0.144807
ENSGALG00000034986	HEYL	1276.54	1.05101	0.285815	3.67724	0.000235774	0.00632014
ENSGALG00000014966	HGD	209707	3.55745	0.99571	3.57278	0.000353209	0.00857309
ENSGALG00000005297	HHATL	46.2038	-2.14146	0.729892	-2.93393	0.00334695	0.0403841
ENSGALG00000022871	HHLA2	18687.6	2.0662	0.450119	4.59036	4.42e-06	0.000303057
ENSGALG00000003059	HLF	3857.91	1.43021	0.423495	3.37716	0.000732392	0.0144465
ENSGALG00000012550	HMOX1	10.5658	-2.46983	1.13878	-2.16883	0.0300955	0.169079
ENSGALG00000012377	HNMT	37.5401	1.14073	0.548207	2.08084	0.0374489	0.194294
ENSGALG00000006134	HOGA1	1171.21	1.77772	0.331072	5.36959	7.89e-08	1.21e-05
ENSGALG00000040521	HOXA2	53.7163	-1.29322	0.616389	-2.09806	0.0359	0.189277
ENSGALG00000043219	HOXB3	92.6318	1.08129	0.418922	2.58112	0.00984812	0.0839799
ENSGALG00000029393	HOXC10	480.837	1.41849	0.366356	3.87189	0.000107995	0.00364197
ENSGALG00000037262	HOXC8	489.377	1.05532	0.307477	3.43219	0.000598723	0.012497
ENSGALG00000011203	HPSE	48.2681	-2.16861	0.607194	-3.57152	0.000354912	0.00860016
ENSGALG00000028326	HSD11B2	326.315	-1.88458	0.456377	-4.12943	3.64e-05	0.00158881
ENSGALG00000027429	HSD17B1	537.119	-1.29548	0.265054	-4.88758	1.02e-06	9.96e-05
ENSGALG00000033212	HSP90AA1	1344.55	-1.02208	0.298008	-3.4297	0.000604246	0.0125066
ENSGALG00000011715	HSPA2	1444.17	-1.2569	0.417591	-3.0099	0.00261337	0.0337978
ENSGALG00000040882	HSPA4	674.049	-2.61835	0.564444	-4.63882	3.5e-06	0.00025264
ENSGALG00000010185	HSPA4L	47.4098	-1.95513	0.618371	-3.16174	0.00156828	0.0241811
ENSGALG00000001000	HSPA5	248.561	-2.20194	0.380007	-5.79448	6.85e-09	1.59e-06
ENSGALG00000006512	HSPA8	103.219	1.17329	0.329593	3.55982	0.000371111	0.00889116
ENSGALG00000001926	HSPB1	478.66	-1.04284	0.461931	-2.25756	0.0239729	0.146683
ENSGALG00000007383	HSPB8	41.8104	1.71224	0.567114	3.01922	0.0025343	0.0331475
ENSGALG00000008094	HSPD1	2237.55	2.96357	0.440405	6.72919	1.71e-11	1.12e-08
ENSGALG00000009070	HSPE1	45.3922	-1.9246	0.643295	-2.99178	0.00277352	0.0351761
ENSGALG00000017077	HSPH1	1112.8	-1.73584	0.426585	-4.06915	4.72e-05	0.00193241
ENSGALG00000013916	HYPK	626.24	-1.23018	0.378515	-3.25002	0.00115397	0.0198002
ENSGALG00000008656	ICOS	43.6955	-1.751	0.809617	-2.16275	0.0305604	0.170563
ENSGALG00000039474	ID4	500.056	-1.33951	0.335678	-3.99046	6.59e-05	0.00249398
ENSGALG00000033694	IFI30	5276.46	2.88809	1.04407	2.76618	0.0056718	0.0580507
ENSGALG00000041192	IFIH1	47.0666	1.30237	0.483211	2.69524	0.00703385	0.0669795
ENSGALG00000045085	IFIT5	170.874	1.38252	0.390285	3.54232	0.000396621	0.0093327
ENSGALG00000004239	IFITM5	574.982	1.24011	0.404128	3.06861	0.00215059	0.0298634
ENSGALG00000009903	IFNG	5449.77	-1.00071	0.423564	-2.36259	0.0181479	0.124701
ENSGALG00000041204	IGF2BP1	363.494	-1.83833	0.378578	-4.85588	1.2e-06	0.000110323
ENSGALG00000030005	IGSF1	18.9658	1.84616	0.674433	2.73735	0.00619367	0.061667
ENSGALG00000001450	IGSF9B	26.2242	-1.4284	0.715177	-1.99727	0.0457954	0.218119
ENSGALG00000013356	IKBKE	21.739	-1.93939	0.775873	-2.49962	0.0124326	0.0976725
ENSGALG00000013086	IKZF1	55.5299	-1.67098	0.794747	-2.10253	0.035507	0.187814
ENSGALG00000032260	IL10RA	201.03	-1.40538	0.611637	-2.29774	0.0215765	0.138203
ENSGALG00000020316	IL13RA2	166.919	-1.60504	0.471896	-3.40126	0.000670766	0.0134853
ENSGALG00000006388	IL16	3794.32	1.04115	0.416493	2.49979	0.0124266	0.0976725
ENSGALG00000008554	IL17REL	1303.47	1.30886	0.365056	3.58538	0.000336584	0.0082402
ENSGALG00000040621	IL18R1	305.529	-2.04278	0.540826	-3.77716	0.000158628	0.00472848
ENSGALG00000016788	IL18RAP	283.143	1.05092	0.428052	2.45513	0.0140835	0.105564
ENSGALG00000043044	IL1R1	49.5109	-1.44504	0.542502	-2.66365	0.00772976	0.0714222
ENSGALG00000046326	IL1R2	613.645	-1.14071	0.26242	-4.3469	1.38e-05	0.000756863
ENSGALG00000008888	IL1RAPL2	225.208	-1.00974	0.296127	-3.40983	0.000650037	0.0131955
ENSGALG00000016785	IL1RL1	53.4657	-1.75623	0.731028	-2.40241	0.0162875	0.116569
ENSGALG00000011844	IL21	67.9761	-1.16366	0.379808	-3.06381	0.00218539	0.0301785
ENSGALG00000006318	IL21R	17.6068	2.21637	1.06051	2.08991	0.0366262	0.191793
ENSGALG00000004221	IL22RA1	17.8913	-2.63762	1.07436	-2.45506	0.0140863	0.105564
ENSGALG00000042471	IL2RA	775.372	-1.39753	0.436119	-3.20447	0.00135312	0.0220292
ENSGALG00000005638	IL2RG	98.0081	-1.20625	0.469249	-2.57059	0.0101525	0.0858917
ENSGALG00000010915	IL6	480.36	-2.10142	0.482418	-4.35602	1.32e-05	0.000734281
ENSGALG00000037413	IL7	285.857	-1.16115	0.304623	-3.81175	0.000137986	0.00427872
ENSGALG00000013372	IL7R	5.33471	-2.90767	1.34417	-2.16317	0.0305281	NA
ENSGALG00000034616	INHBA	1763.35	1.86994	0.612009	3.05541	0.00224752	0.0307497
ENSGALG00000001480	INKA2	313.866	-1.33978	0.378011	-3.54427	0.000393696	0.00929376
ENSGALG00000035498	INPP5D	25.1126	-1.69133	0.850502	-1.98863	0.046742	0.220813
ENSGALG00000004336	INPPL1	287.729	-1.18929	0.41198	-2.88676	0.00389235	0.0451056
ENSGALG00000027809	INSYN2B	21.5929	-2.05412	0.789323	-2.60238	0.00925784	0.0807977
ENSGALG00000044085	IQCJ	459.25	-1.0805	0.234511	-4.60744	4.08e-06	0.000285474
ENSGALG00000005632	IRAG1	10033.8	-1.2649	0.238181	-5.31068	1.09e-07	1.57e-05
ENSGALG00000006785	IRF1	1065.5	1.27616	0.237854	5.3653	8.08e-08	1.22e-05
ENSGALG00000012830	IRF4	9.40119	-2.48094	1.07871	-2.2999	0.0214536	0.137921
ENSGALG00000039982	IRF5	231.077	1.37636	0.316204	4.35277	1.34e-05	0.00073967
ENSGALG00000044204	ISG20	228.706	-2.26217	0.459692	-4.92107	8.61e-07	8.81e-05
ENSGALG00000029151	ISLR2	923.528	-1.52898	0.437126	-3.49781	0.000469099	0.0105627
ENSGALG00000009042	ISM1	146.736	1.45201	0.463945	3.12971	0.00174982	0.0258168
ENSGALG00000041577	ITGA4	280.178	1.07872	0.339289	3.17934	0.0014761	0.0231707
ENSGALG00000030120	ITGB1BP3	639.647	-1.03401	0.435635	-2.37357	0.0176171	0.122201
ENSGALG00000007511	ITGB2	20.5987	-1.32415	0.657939	-2.01257	0.0441601	0.213803
ENSGALG00000011141	ITGB6	680.024	1.15852	0.290982	3.9814	6.85e-05	0.0025645
ENSGALG00000009068	ITPKB	2140.53	1.95906	0.32729	5.98572	2.15e-09	5.97e-07
ENSGALG00000033234	JAK3	148.703	-1.51155	0.439947	-3.43576	0.000590901	0.0123726
ENSGALG00000015528	JAKMIP1	10.7776	-2.78427	1.24369	-2.23872	0.0251742	0.151379
ENSGALG00000011551	JCHAIN	7652.77	1.25317	0.365941	3.42451	0.000615906	0.0126785
ENSGALG00000003369	KAT2A	2861.02	1.3291	0.209363	6.34829	2.18e-10	1.03e-07
ENSGALG00000007837	KAZALD1	82.009	-2.05868	0.584424	-3.52258	0.000427371	0.00983491
ENSGALG00000000442	KCNA2	838.027	-1.80914	0.676178	-2.67555	0.00746077	0.0699973
ENSGALG00000036942	KCNA3	105.143	-1.92253	0.722648	-2.66039	0.00780494	0.0719352
ENSGALG00000031693	KCNB2	252.082	-2.54596	0.625738	-4.06872	4.73e-05	0.00193241
ENSGALG00000031350	KCNE4	1283.65	-1.0309	0.352537	-2.92422	0.00345322	0.0413341
ENSGALG00000016448	KCNF1	1984.24	-1.41343	0.358468	-3.94298	8.05e-05	0.00287975
ENSGALG00000038543	KCNH7	3159.02	1.39441	0.217455	6.41243	1.43e-10	7.04e-08
ENSGALG00000007666	KCNIP2	385.432	1.36875	0.505526	2.70758	0.00677762	0.0653043
ENSGALG00000001490	KCNJ13	199.912	-1.45599	0.491939	-2.9597	0.00307943	0.0380342
ENSGALG00000016055	KCNJ15	37.4602	-2.37165	0.597349	-3.97029	7.18e-05	0.00263322
ENSGALG00000001181	KCNJ5	75.5648	1.90637	0.565253	3.37259	0.000744658	0.0146293
ENSGALG00000026373	KCNJ8	19.5682	-2.85836	0.744804	-3.83774	0.000124171	0.00400303
ENSGALG00000011005	KCNK1	1428.31	-1.05348	0.377189	-2.79298	0.00522245	0.055069
ENSGALG00000010068	KCNK17	2572.88	-1.31703	0.333214	-3.95249	7.73e-05	0.0028019
ENSGALG00000009687	KCNK2	377.785	-1.22614	0.401674	-3.05256	0.00226895	0.0309779
ENSGALG00000002118	KCNMB1	63.3636	-2.07879	0.72296	-2.87539	0.00403535	0.0463906
ENSGALG00000038708	KCNQ4	113.98	-2.05141	0.595876	-3.44269	0.000575967	0.0121987
ENSGALG00000002618	KCTD7	2497.15	1.47125	0.22504	6.53775	6.25e-11	3.39e-08
ENSGALG00000002175	KIF14	39.1068	-2.54493	0.603348	-4.21801	2.46e-05	0.00117501
ENSGALG00000038634	KIT	24.9999	1.40421	0.607626	2.31097	0.0208344	0.135646
ENSGALG00000011206	KITLG	43.7222	-3.16257	0.934286	-3.38501	0.00071175	0.0141346
ENSGALG00000037851	KK34	71.7897	-1.03025	0.487181	-2.11471	0.0344546	0.184447
ENSGALG00000017068	KL	1288.24	1.3307	0.440454	3.02121	0.00251769	0.0330188
ENSGALG00000006776	KLHDC8B	90.2522	-1.2453	0.471398	-2.64171	0.00824897	0.0748029
ENSGALG00000005582	KLHL18	416.947	1.31999	0.404783	3.26097	0.00111032	0.0192088
ENSGALG00000005651	KLHL36	286	-1.02785	0.359761	-2.85705	0.00427604	0.0484773
ENSGALG00000038946	KLHL38	256.297	-1.10749	0.54274	-2.04055	0.0412956	0.205698
ENSGALG00000005292	KLHL40	537.721	-1.09532	0.296265	-3.69708	0.000218094	0.00598354
ENSGALG00000005808	KREMEN1	92.5784	-2.67773	0.42918	-6.23917	4.4e-10	1.7e-07
ENSGALG00000019718	KRT13	12.621	-3.42468	1.33389	-2.56743	0.0102454	0.0865275
ENSGALG00000003690	KRT14	12621.4	1.27722	0.416809	3.06428	0.00218196	0.0301785
ENSGALG00000003859	KRT222	365.045	-1.39285	0.516967	-2.69428	0.00705409	0.0670849
ENSGALG00000032672	KRT5	388.971	1.29499	0.546211	2.37086	0.0177467	0.122759
ENSGALG00000012418	KYNU	3356.73	1.48605	0.252723	5.88014	4.1e-09	1.02e-06
ENSGALG00000012011	L3HYPDH	10.821	2.8574	0.869903	3.28474	0.00102078	0.0182419
ENSGALG00000005321	LAMA5	22.4476	-1.66583	0.58838	-2.83121	0.0046372	0.0509918
ENSGALG00000007905	LAMB1	17070.2	1.37272	0.314185	4.36915	1.25e-05	0.000699441
ENSGALG00000004620	LAMC1	6.19497	-2.78229	1.29466	-2.14906	0.0316297	NA
ENSGALG00000008759	LAMP3	73.2988	-1.24053	0.559242	-2.21824	0.0265383	0.156556
ENSGALG00000008918	LAMP5	39.6244	1.51444	0.645699	2.34542	0.0190057	0.128188
ENSGALG00000028928	LCAT	168.771	-1.65273	0.581712	-2.84115	0.00449506	0.0500683
ENSGALG00000016986	LCP1	57.5694	-2.18839	0.717642	-3.04941	0.00229289	0.0311885
ENSGALG00000002113	LCP2	88.1983	-1.47182	0.603404	-2.43919	0.0147202	0.108665
ENSGALG00000016945	LECT1	49.0052	-1.62762	0.667215	-2.43942	0.0147107	0.108665
ENSGALG00000012173	LGALS3	3724.57	1.60937	0.263099	6.11698	9.54e-10	3.17e-07
ENSGALG00000039170	LHFPL5	467.781	-1.25177	0.441162	-2.83744	0.00454772	0.0503483
ENSGALG00000029970	LIMS1	1795.55	-1.156	0.411824	-2.80703	0.00500009	0.0535343
ENSGALG00000001995	LIMS2	43.6152	-1.18966	0.510566	-2.33008	0.0198018	0.131856
ENSGALG00000006378	LIPA	53.9916	-1.66123	0.803191	-2.06829	0.038613	0.197119
ENSGALG00000003217	LITAF	54.5308	-1.14721	0.542871	-2.11323	0.0345811	0.184908
ENSGALG00000041528	LMF2	133.463	-1.72199	0.503996	-3.41667	0.000633919	0.012943
ENSGALG00000008805	LMOD2	53.8849	-2.1052	0.532116	-3.95628	7.61e-05	0.00277164
ENSGALG00000003424	LMX1A	479.962	1.54928	0.413938	3.74279	0.000181988	0.00526139
ENSGALG00000015287	LNP1	5.86252	-4.65184	1.80815	-2.57271	0.0100906	NA
ENSGALG00000028063	LOX	277.186	-1.39677	0.454427	-3.07369	0.0021143	0.0294994
ENSGALG00000037829	LOXHD1	55.9851	2.43088	0.640406	3.79585	0.000147138	0.0044586
ENSGALG00000000402	LOXL2	268.793	1.82093	0.51121	3.56201	0.000368033	0.00884488
ENSGALG00000014455	LPAR5	694.424	1.29128	0.481783	2.68021	0.00735764	0.0692072
ENSGALG00000016998	LPAR6	253.95	1.64785	0.358014	4.60275	4.17e-06	0.000290593
ENSGALG00000015425	LPL	613.991	-1.23142	0.326261	-3.77435	0.000160426	0.00475303
ENSGALG00000010050	LRFN2	1324.86	-1.25613	0.344038	-3.65114	0.000261084	0.00680662
ENSGALG00000014011	LRMP	416.116	-1.73945	0.418925	-4.15218	3.29e-05	0.00146503
ENSGALG00000010858	LRP2	44.7411	-1.28061	0.588745	-2.17515	0.0296187	0.168088
ENSGALG00000046461	LRRC15	14837.2	1.60972	0.378104	4.25735	2.07e-05	0.00102984
ENSGALG00000042548	LRRC6	1012.18	1.63318	0.63044	2.59054	0.00958255	0.0829534
ENSGALG00000007141	LRRK1	3260.98	1.08701	0.344255	3.15757	0.00159092	0.0244075
ENSGALG00000009488	LRRN3	336.633	1.46329	0.368461	3.97136	7.15e-05	0.00262799
ENSGALG00000040620	LSAMP	455.449	-1.49383	0.390359	-3.82682	0.000129808	0.00411869
ENSGALG00000010258	LTBP2	6.08686	-3.01337	1.39757	-2.15616	0.0310715	NA
ENSGALG00000011271	LUM	499.713	-2.15397	0.483692	-4.45318	8.46e-06	0.000513834
ENSGALG00000032701	LY96	2810.16	1.52374	0.39633	3.84462	0.000120739	0.00391825
ENSGALG00000026385	LYPLAL1	682.84	-3.22418	0.54625	-5.90239	3.58e-09	9.34e-07
ENSGALG00000007092	LYSMD4	19.0818	-1.76299	0.809959	-2.17664	0.0295075	0.167587
ENSGALG00000007431	MAGI1	34.8365	-1.80945	0.820689	-2.20479	0.0274688	0.159537
ENSGALG00000040768	MAL2	294.533	-1.21355	0.461001	-2.63243	0.00847759	0.076215
ENSGALG00000008498	MALRD1	26.0297	-3.8338	0.807059	-4.75034	2.03e-06	0.00017484
ENSGALG00000008425	MAP1A	464.994	-1.12717	0.548406	-2.05536	0.0398445	0.201091
ENSGALG00000014999	MAP1B	94.4756	3.17582	0.4508	7.04485	1.86e-12	1.5e-09
ENSGALG00000002789	MAP2	4341.34	1.24068	0.343168	3.61539	0.0002999	0.00752958
ENSGALG00000014718	MAP3K1	217.27	1.04074	0.279087	3.72908	0.000192181	0.00544053
ENSGALG00000013900	MAP7	303.678	-2.09286	0.456153	-4.58805	4.47e-06	0.000303057
ENSGALG00000021634	MAP7D1	10.093	-2.81283	1.1249	-2.50053	0.0124008	0.0976725
ENSGALG00000030966	MAPK13	324.785	1.11212	0.456109	2.43827	0.0147579	0.108815
ENSGALG00000042584	MARCHF11	48.2717	1.47182	0.502862	2.92689	0.00342369	0.0411405
ENSGALG00000029675	MARCHF4	752.37	1.82334	0.422121	4.31947	1.56e-05	0.000823441
ENSGALG00000002479	MAT1A	40.3046	-1.66096	0.592679	-2.80246	0.0050714	0.0539818
ENSGALG00000000736	MATK	7633.27	1.132	0.372814	3.03637	0.00239444	0.0318591
ENSGALG00000043185	MATN1	440.867	-1.24009	0.387136	-3.20325	0.00135887	0.0220427
ENSGALG00000016478	MATN3	907.941	1.23057	0.435894	2.82309	0.00475639	0.0519511
ENSGALG00000030027	MCAM	833.759	-2.68124	0.439657	-6.0985	1.07e-09	3.48e-07
ENSGALG00000044383	MCL1	148.155	-1.5759	0.438244	-3.59593	0.000323229	0.00801828
ENSGALG00000008722	MCOLN2	445.759	-1.08533	0.419441	-2.58757	0.00966548	0.0833239
ENSGALG00000014668	MCTP1	348.211	-1.79107	0.385841	-4.642	3.45e-06	0.000250015
ENSGALG00000030157	MCTP2	276.172	-1.59448	0.432632	-3.68553	0.000228227	0.00617437
ENSGALG00000010927	MEPE	431.464	-1.40833	0.455622	-3.09101	0.00199479	0.0282358
ENSGALG00000008257	MERTK	136.569	1.57537	0.452425	3.48205	0.000497595	0.0110012
ENSGALG00000003206	METTL13	789.681	-1.53399	0.496378	-3.09037	0.00199905	0.0282686
ENSGALG00000030647	MFAP2	19.6051	1.92458	0.631331	3.04846	0.00230021	0.0312299
ENSGALG00000000795	MFSD12	909.492	-1.46861	0.541024	-2.71449	0.00663774	0.0643377
ENSGALG00000030780	MGAT4A	213.549	-1.18231	0.377193	-3.13449	0.00172152	0.0256059
ENSGALG00000011740	MGP	576.469	1.41494	0.429995	3.2906	0.000999728	0.0179976
ENSGALG00000041078	MID1IP1	95.7942	-2.55895	0.568299	-4.50283	6.71e-06	0.000434256
ENSGALG00000003860	MID2	5359	2.8983	1.0389	2.78978	0.00527436	0.0554565
ENSGALG00000033150	MIDN	627.577	-1.01106	0.336728	-3.00261	0.00267674	0.0343053
ENSGALG00000046212	MILR1	35.01	-2.21888	1.05722	-2.0988	0.0358347	0.189001
ENSGALG00000034139	MIR153-1	22212.9	1.2511	0.258992	4.83066	1.36e-06	0.000122187
ENSGALG00000016759	MITD1	449.607	-2.62083	0.601341	-4.35831	1.31e-05	0.000729406
ENSGALG00000033786	MIXL1	1087.09	1.14861	0.518292	2.21615	0.0266814	0.157156
ENSGALG00000034693	MLLT6	203.486	2.16413	0.439079	4.9288	8.27e-07	8.53e-05
ENSGALG00000041093	MMP24	6405.57	1.49637	0.644677	2.32112	0.0202805	0.133971
ENSGALG00000002081	MMP28	6184.34	-1.14644	0.443929	-2.58248	0.00980928	0.0838461
ENSGALG00000017184	MMP7	762.581	-1.26542	0.255757	-4.94773	7.51e-07	7.91e-05
ENSGALG00000006992	MMP9	935.989	-1.37494	0.312067	-4.40589	1.05e-05	0.000621724
ENSGALG00000008638	MMR1L3	122.62	1.97274	0.733315	2.69017	0.00714163	0.0676975
ENSGALG00000005071	MPP1	17032.7	1.29411	0.573277	2.25739	0.0239836	0.146688
ENSGALG00000035580	MPP2	142.831	-1.0044	0.426508	-2.35493	0.0185262	0.125999
ENSGALG00000007412	MPZL2	162.904	-2.09645	0.695795	-3.01302	0.00258659	0.0336211
ENSGALG00000021271	MPZL3	12985.4	3.8337	0.998071	3.84111	0.000122479	0.00395719
ENSGALG00000000461	MRC2	187.105	1.38673	0.417493	3.32157	0.000895125	0.0165836
ENSGALG00000001792	MRPS34	513.94	-1.54285	0.400474	-3.85257	0.000116884	0.00384429
ENSGALG00000015628	MSANTD1	68.401	1.80748	0.593992	3.04294	0.0023428	0.031458
ENSGALG00000014616	MT3	36.2176	2.21934	0.831193	2.67007	0.00758359	0.0706964
ENSGALG00000028451	MT4	261.699	-6.25308	0.668772	-9.35009	8.76e-21	2.56e-17
ENSGALG00000002467	MTSS2	2455.72	-1.47481	0.51056	-2.88861	0.00386945	0.0449471
ENSGALG00000045557	MTTPL	9.13164	-2.33428	1.17072	-1.99388	0.0461652	0.219375
ENSGALG00000015728	MUSK	4799.7	-1.31609	0.334896	-3.92985	8.5e-05	0.00301226
ENSGALG00000016142	MX1	8567.74	1.03501	0.317072	3.26428	0.00109743	0.0190308
ENSGALG00000008148	MYBPC3	588.773	-1.87834	0.419931	-4.47298	7.71e-06	0.000482463
ENSGALG00000000164	MYBPHL	148.707	1.05711	0.373422	2.83086	0.00464223	0.0510088
ENSGALG00000033631	MYC	81.7873	3.99206	0.712661	5.60162	2.12e-08	4.32e-06
ENSGALG00000024047	MYCL	134.901	-3.56592	0.815185	-4.37437	1.22e-05	0.000685542
ENSGALG00000027323	MYH1D	137.013	1.51011	0.415583	3.63372	0.000279362	0.00716067
ENSGALG00000042257	MYH1F	506.46	1.29968	0.233632	5.56291	2.65e-08	5.09e-06
ENSGALG00000028567	MYL9	37.4272	1.14339	0.519932	2.19911	0.02787	0.1611
ENSGALG00000032598	MYO1A	22.8328	1.49022	0.616938	2.41551	0.0157131	0.113906
ENSGALG00000001571	MYO1F	8.30531	3.28163	1.0275	3.1938	0.00140412	NA
ENSGALG00000005644	MYO1G	5.66137	-2.5154	1.18362	-2.12517	0.0335725	NA
ENSGALG00000009602	MYO3B	5.52204	3.66934	1.3558	2.7064	0.00680171	NA
ENSGALG00000033198	MYO5C	36.8492	-1.32667	0.635031	-2.08915	0.0366945	0.191945
ENSGALG00000003717	MYO9B	62.7771	1.20964	0.612121	1.97615	0.0481376	0.225093
ENSGALG00000035028	NAB2	21.4525	-1.62154	0.679696	-2.38569	0.0170471	0.119607
ENSGALG00000001728	NACC2	4226.78	-1.08731	0.457228	-2.37804	0.0174047	0.121081
ENSGALG00000003999	NAV2	1617.3	1.6744	0.63598	2.63279	0.00846859	0.0761808
ENSGALG00000032518	NCALD	23.1062	-2.24745	0.841674	-2.67021	0.00758045	0.0706964
ENSGALG00000001189	NCF1C	104.873	-1.21268	0.419022	-2.89407	0.00380282	0.0444908
ENSGALG00000004700	NCF2	151.695	-1.11933	0.39681	-2.82083	0.00479	0.0521353
ENSGALG00000043662	NDRG4	66.8444	-1.75308	0.520708	-3.36673	0.000760648	0.014777
ENSGALG00000012010	NDST3	61.4671	-3.68523	0.885699	-4.16082	3.17e-05	0.00141931
ENSGALG00000012015	NDST4	45.4889	-2.03668	0.616657	-3.30277	0.000957356	0.017514
ENSGALG00000003323	NECAB2	900.932	1.88628	0.355774	5.3019	1.15e-07	1.63e-05
ENSGALG00000004347	NEDD4	212.353	1.62334	0.639422	2.53876	0.0111245	0.0917287
ENSGALG00000000314	NEFL	331.948	2.40611	0.501263	4.80009	1.59e-06	0.000138525
ENSGALG00000009601	NELL2	313.264	1.01352	0.270475	3.7472	0.000178817	0.0052031
ENSGALG00000039633	NEUROD2	366.606	1.32303	0.2564	5.16003	2.47e-07	3.06e-05
ENSGALG00000029692	NEUROG1	3763.19	1.44641	0.379594	3.81041	0.000138738	0.00429295
ENSGALG00000003396	NFATC3	281.192	-1.22017	0.398978	-3.05823	0.0022265	0.0305121
ENSGALG00000044525	NFKBIE	38.8357	1.42255	0.600489	2.36899	0.0178367	0.12314
ENSGALG00000042079	NID1	20.706	-3.65829	0.866714	-4.22088	2.43e-05	0.00116396
ENSGALG00000027986	NIPAL1	245.851	1.32569	0.549651	2.41187	0.0158708	0.114539
ENSGALG00000035835	NKX2-4	341.548	1.06352	0.307876	3.45439	0.000551543	0.011819
ENSGALG00000005553	NLGN3	45.2608	1.8956	0.946941	2.00181	0.0453046	0.217189
ENSGALG00000033278	NLRC3	60.7484	1.3997	0.468555	2.98726	0.00281488	0.0356081
ENSGALG00000025751	NMRK2	1316.73	1.00539	0.261087	3.85079	0.000117737	0.00385502
ENSGALG00000032957	NOCT	313.811	-1.3294	0.37079	-3.58531	0.000336679	0.0082402
ENSGALG00000038096	NOS2	16170.2	1.9969	1.01857	1.96049	0.0499384	0.229957
ENSGALG00000008063	NOX5	109.237	-1.0696	0.517882	-2.06534	0.0388906	0.198122
ENSGALG00000017418	NPTX1	170.649	-1.68547	0.4962	-3.39677	0.000681872	0.0136151
ENSGALG00000003562	NPTX2	292.441	1.1185	0.446755	2.50362	0.0122931	0.0972022
ENSGALG00000021235	NPY6R	13.1404	2.61998	1.28142	2.0446	0.0408946	0.204767
ENSGALG00000018942	NRGN	13.3347	2.14776	0.982276	2.18651	0.0287781	0.164916
ENSGALG00000043041	NRN1	2242.84	1.66707	0.416633	4.0013	6.3e-05	0.00240105
ENSGALG00000006402	NRROS	92.2691	-1.52472	0.553948	-2.75246	0.005915	0.0597048
ENSGALG00000008681	NSMF	381.811	3.3213	1.06628	3.11485	0.00184036	0.0266574
ENSGALG00000023626	NTN1	182.01	1.46756	0.640304	2.29198	0.0219068	0.139768
ENSGALG00000012594	NTRK2	424.813	1.34733	0.272483	4.94464	7.63e-07	7.97e-05
ENSGALG00000027192	NTS	67.5244	1.59089	0.579362	2.74594	0.00603375	0.0605859
ENSGALG00000004042	NUFIP2	39.8742	-1.76834	0.770438	-2.29523	0.0217198	0.138878
ENSGALG00000006715	OAF	96.1255	-2.34307	0.639562	-3.66355	0.000248747	0.00655974
ENSGALG00000011242	OBSL1	200.784	-2.7165	1.19669	-2.27001	0.0232071	0.144229
ENSGALG00000002667	OLFML2B	218.2	1.41584	0.603043	2.34783	0.0188833	0.127791
ENSGALG00000001956	OLFML3	1483.57	1.13517	0.249179	4.55563	5.22e-06	0.000345891
ENSGALG00000031010	OLIG2	63.3894	1.40702	0.432448	3.25361	0.00113948	0.0196206
ENSGALG00000005594	OMG	1317.95	-1.33322	0.397303	-3.35568	0.000791707	0.0151272
ENSGALG00000001442	OPCML	408.247	-4.60756	1.36192	-3.38314	0.000716632	0.0141797
ENSGALG00000001934	OPN4	306.061	1.16978	0.423681	2.761	0.00576243	0.0586959
ENSGALG00000016699	OPN5L2	2.14493	4.89124	2.25278	2.1712	0.0299162	NA
ENSGALG00000044591	OR51E2	35.2671	-1.24152	0.599008	-2.07263	0.038207	0.19621
ENSGALG00000010623	ORC1	66.4438	1.72225	0.500854	3.43862	0.000584682	0.0122951
ENSGALG00000016473	OSR1	10.3058	-2.19718	0.921402	-2.3846	0.0170976	0.11979
ENSGALG00000041744	OTOS	15.6573	-1.87712	0.703454	-2.66844	0.00762053	0.0708153
ENSGALG00000013348	OTUD7B	6.49595	4.60362	1.50643	3.05599	0.00224318	NA
ENSGALG00000005318	OVCH2	28.2137	-1.22833	0.527144	-2.33015	0.0197981	0.131856
ENSGALG00000003863	P2RX7	22.8185	2.60956	0.711093	3.66978	0.000242758	0.00642496
ENSGALG00000039432	P2RY13	60.282	-1.70495	0.607614	-2.80598	0.00501634	0.0535906
ENSGALG00000016687	P2RY8	10.5103	1.96102	0.843798	2.32404	0.0201234	0.13321
ENSGALG00000006677	P4HA2	713223	1.18398	0.274555	4.31234	1.62e-05	0.000841366
ENSGALG00000008231	PACSIN3	21.0164	-1.38403	0.625082	-2.21416	0.0268175	0.157646
ENSGALG00000012754	PAH	836.47	-1.01328	0.294255	-3.44353	0.000574175	0.0121987
ENSGALG00000008947	PAK5	4114.84	1.17477	0.415049	2.83044	0.00464842	0.0510385
ENSGALG00000009315	PAPLN	312.676	1.00414	0.266429	3.76887	0.000163989	0.00483899
ENSGALG00000003689	PAPSS2	7004.73	1.65814	0.487278	3.40285	0.000666869	0.0134439
ENSGALG00000016675	PAQR8	72.4439	1.2509	0.381392	3.27984	0.00103867	0.0183821
ENSGALG00000030944	PAX3	108.384	-1.23309	0.463868	-2.65828	0.00785399	0.0722508
ENSGALG00000009007	PCARE	2643.56	1.03328	0.300308	3.44072	0.000580166	0.0122177
ENSGALG00000027961	PCASP2	1521.55	1.38341	0.497905	2.77846	0.00546165	0.0567732
ENSGALG00000041030	PCBP2	285.766	1.35735	0.468378	2.89798	0.0037557	0.0440805
ENSGALG00000027695	PCBP4	435.788	1.81966	0.283441	6.41989	1.36e-10	7.04e-08
ENSGALG00000002553	PCDH1	47.9608	-1.80998	0.681857	-2.65449	0.00794278	0.0727931
ENSGALG00000033883	PCDH7	881.327	-1.0672	0.337143	-3.16542	0.00154858	0.0239335
ENSGALG00000036258	PCDH8	27.2655	1.75883	0.650757	2.70274	0.00687699	0.0660444
ENSGALG00000007636	PCK1	118.085	-1.05012	0.485208	-2.16426	0.0304442	0.170459
ENSGALG00000011013	PCNX2	1719.22	2.06864	0.255469	8.09744	5.61e-16	7.47e-13
ENSGALG00000014681	PCSK1	301.183	1.06398	0.328649	3.23742	0.00120615	0.0204944
ENSGALG00000040070	PDIA2	74.0503	-1.53481	0.623802	-2.4604	0.0138781	0.104608
ENSGALG00000009700	PDK4	9.04712	2.78189	1.35721	2.04971	0.0403924	0.203278
ENSGALG00000016205	PDXK	1613.43	1.09756	0.348407	3.15021	0.00163151	0.0249518
ENSGALG00000015492	PDZK1	350.422	-1.10618	0.304819	-3.62898	0.000284541	0.00725531
ENSGALG00000043386	PEX5L	571.476	-1.15459	0.39534	-2.9205	0.00349469	0.0416287
ENSGALG00000006543	PFKL	43.216	-1.62318	0.577705	-2.8097	0.00495885	0.0532485
ENSGALG00000007022	PGPEP1L	84.0508	1.05997	0.433953	2.44258	0.0145826	0.108066
ENSGALG00000012732	PHACTR1	3.77626	-3.9873	1.94339	-2.05173	0.0401962	NA
ENSGALG00000009372	PHC3	18.1743	2.57343	0.802087	3.20841	0.00133471	0.0219141
ENSGALG00000002963	PID1	9.44394	-3.86245	1.1865	-3.25532	0.00113263	0.0195256
ENSGALG00000026167	PIK3R5	103.773	-1.93107	0.572795	-3.3713	0.000748134	0.0146587
ENSGALG00000006872	PISD	28.3807	2.30675	0.771792	2.98883	0.00280052	0.0354879
ENSGALG00000027036	PKIB	326.464	-1.83073	0.451789	-4.05217	5.07e-05	0.00202926
ENSGALG00000018977	PLA2G5	62.4395	-1.377	0.496074	-2.77579	0.00550676	0.05708
ENSGALG00000011190	PLAC8	2657.42	2.18956	1.0855	2.01709	0.0436864	0.212777
ENSGALG00000036847	PLAC9	111.359	-1.22904	0.565223	-2.17444	0.029672	0.168252
ENSGALG00000005086	PLAU	142.646	1.32321	0.325414	4.06622	4.78e-05	0.00193428
ENSGALG00000042105	PLCB2	1409.08	1.00971	0.293391	3.44153	0.00057843	0.0121987
ENSGALG00000033507	PLCG2	14.0599	1.38068	0.700186	1.97188	0.0486232	0.226453
ENSGALG00000010312	PLCH1	39.2299	1.25712	0.44705	2.81204	0.00492289	0.053018
ENSGALG00000001207	PLCH2	1072.14	1.0167	0.31419	3.23594	0.00121242	0.0205381
ENSGALG00000016721	PLCXD1	5.53438	3.35062	1.63767	2.04597	0.0407592	NA
ENSGALG00000011646	PLD4	230.272	1.06773	0.384819	2.77462	0.00552663	0.0571716
ENSGALG00000008756	PLEK	23.4321	-2.40957	0.953465	-2.52718	0.0114984	0.0935986
ENSGALG00000011277	PLEKHG7	44.6003	1.37293	0.483564	2.83919	0.00452278	0.0502034
ENSGALG00000023395	PLIN1	1438.12	1.63426	0.338996	4.82089	1.43e-06	0.000127544
ENSGALG00000004531	PLOD1	763.421	1.75482	0.500353	3.50717	0.000452899	0.0103572
ENSGALG00000006783	PLOD2	103.003	-1.22422	0.527843	-2.31929	0.0203792	0.134018
ENSGALG00000029020	PLPP4	47.4631	-1.08182	0.472324	-2.29042	0.0219972	0.139918
ENSGALG00000018700	PLPP7	104.839	-1.18856	0.577845	-2.05688	0.0396979	0.20096
ENSGALG00000038529	PLPPR3	7.08708	-3.24405	1.44421	-2.24624	0.0246887	NA
ENSGALG00000005470	PLPPR5	9809.44	3.66663	0.491428	7.46117	8.58e-14	9.65e-11
ENSGALG00000006805	PLSCR1	3.75024	-3.95527	1.93216	-2.04708	0.0406507	NA
ENSGALG00000006473	PLXNA4	13.9553	2.42502	1.08583	2.23332	0.0255276	0.152444
ENSGALG00000038599	PMM1	3144.55	1.21518	0.312328	3.89073	9.99e-05	0.00340974
ENSGALG00000014569	PNPLA2	33.2188	-2.39162	0.622241	-3.84356	0.000121263	0.00392655
ENSGALG00000017046	POSTN	626.929	-1.26348	0.311983	-4.04982	5.13e-05	0.00203304
ENSGALG00000015495	POU1F1	31.1131	-1.47389	0.584829	-2.52021	0.0117284	0.0942709
ENSGALG00000006809	POU2AF1	400.883	1.25869	0.343152	3.66804	0.000244418	0.00645723
ENSGALG00000016522	PPEF1	1036.33	1.21897	0.418019	2.91607	0.00354473	0.0420087
ENSGALG00000011524	PPEF2	12.2449	-2.14102	0.817524	-2.61891	0.00882115	0.0781989
ENSGALG00000015237	PPIL6	82.5982	1.0316	0.388338	2.65646	0.00789664	0.0725519
ENSGALG00000041575	PPP1R14C	172.041	1.683	0.338786	4.96775	6.77e-07	7.24e-05
ENSGALG00000035913	PPP1R27	9912.83	1.57641	0.538215	2.92897	0.00340089	0.0409674
ENSGALG00000030303	PPP1R3B	215.299	-1.06909	0.312346	-3.42278	0.000619837	0.0127155
ENSGALG00000006670	PPP1R3C	154.764	3.807	0.781366	4.87223	1.1e-06	0.000103219
ENSGALG00000020742	PPRC1	55.3775	1.31719	0.423546	3.10991	0.00187144	0.0270122
ENSGALG00000015388	PRDM1	4748.39	1.89638	0.34239	5.53866	3.05e-08	5.44e-06
ENSGALG00000037943	PRKCB	68.7361	1.30301	0.392388	3.32072	0.000897842	0.0166129
ENSGALG00000009900	PRKD1	109.721	-1.36837	0.38736	-3.53255	0.000411576	0.00957683
ENSGALG00000010909	PRKG2	90.0241	-1.96957	0.609749	-3.23013	0.00123732	0.0208154
ENSGALG00000012671	prl	1656.48	1.77606	0.43179	4.11326	3.9e-05	0.00168383
ENSGALG00000013272	PRMT8	16.8022	-1.59498	0.791217	-2.01586	0.0438149	0.213048
ENSGALG00000028236	PRRX2	1780.23	1.30343	0.279897	4.65681	3.21e-06	0.000236194
ENSGALG00000017244	PRSS23	58.6039	2.22643	0.6831	3.25931	0.00111685	0.019299
ENSGALG00000040136	PSTPIP2	9.04997	2.6055	0.992349	2.62559	0.00864985	0.0771476
ENSGALG00000015669	PTBP3	46.2295	-1.30212	0.640058	-2.03438	0.0419132	0.207449
ENSGALG00000033635	PTGS2	1011.73	-1.66936	0.427831	-3.90192	9.54e-05	0.00328648
ENSGALG00000016564	PTK2B	231.608	-1.05898	0.332788	-3.18214	0.00146192	0.0231065
ENSGALG00000008609	PTK7	57.4774	-1.21077	0.513283	-2.35887	0.0183305	0.125315
ENSGALG00000040493	PTN	39311.7	1.31304	0.281469	4.66497	3.09e-06	0.000234071
ENSGALG00000021656	PTPN22	1631.55	-1.20609	0.478572	-2.52019	0.0117291	0.0942709
ENSGALG00000006368	PTPN5	21.7885	-1.89163	0.764121	-2.47557	0.0133025	0.102363
ENSGALG00000014561	PTPN6	372.985	-1.31026	0.298985	-4.38236	1.17e-05	0.00066601
ENSGALG00000036093	PTPN7	27.2629	1.3555	0.619469	2.18817	0.0286572	0.164416
ENSGALG00000002192	PTPRC	38.6187	-2.07845	0.499323	-4.16254	3.15e-05	0.00141731
ENSGALG00000009823	PTPRE	3.38498	-3.84086	1.94486	-1.97487	0.0482825	NA
ENSGALG00000010053	PTPRF	19.8113	-2.23212	0.945779	-2.36008	0.018271	0.125077
ENSGALG00000007177	PTPRG	414.81	-1.36816	0.472152	-2.89771	0.00375893	0.0440831
ENSGALG00000006382	PTPRJ	391.049	-1.51427	0.339474	-4.46063	8.17e-06	0.000503807
ENSGALG00000030054	PTPRN2	6.60411	3.16169	1.20014	2.63443	0.00842794	NA
ENSGALG00000040855	PTPRR	8.63423	3.94025	1.44111	2.73418	0.00625363	NA
ENSGALG00000003261	PTRF	5148.52	1.07054	0.37946	2.82121	0.00478425	0.0521353
ENSGALG00000028284	PTX3	23.9923	1.86328	0.759594	2.45299	0.0141674	0.105955
ENSGALG00000016377	PXDN	86.0553	1.46948	0.369869	3.97298	7.1e-05	0.00261672
ENSGALG00000029102	PXYLP1	1256.44	1.43012	0.342722	4.17283	3.01e-05	0.00137599
ENSGALG00000007300	PYCR1	7278.07	1.05909	0.375346	2.82165	0.00477773	0.0521065
ENSGALG00000003899	RAB17	765.294	-1.12163	0.294252	-3.81179	0.000137965	0.00427872
ENSGALG00000012850	RAB19	142.856	-1.78794	0.768078	-2.32781	0.0199219	0.132419
ENSGALG00000029812	RAB25	1097.18	1.50868	0.403681	3.73731	0.000185997	0.00533774
ENSGALG00000032418	RAB26	157.27	2.3117	0.343796	6.72404	1.77e-11	1.12e-08
ENSGALG00000012300	RAB32	59.1458	-1.10586	0.505894	-2.18596	0.0288183	0.165082
ENSGALG00000027789	RAB37	214.038	1.16358	0.451642	2.57633	0.00998557	0.0848716
ENSGALG00000010567	RAB3B	5968.29	1.3006	0.202857	6.41138	1.44e-10	7.04e-08
ENSGALG00000003243	RAD54L2	120.126	-1.23766	0.427972	-2.89191	0.00382909	0.044609
ENSGALG00000043694	RAPGEF4	293.139	-1.77568	0.333425	-5.32558	1.01e-07	1.46e-05
ENSGALG00000034024	RAPGEF5	50.151	2.19257	0.626423	3.50015	0.000464996	0.0104864
ENSGALG00000004860	RASD1	197.878	-1.31125	0.667559	-1.96424	0.0495023	0.229041
ENSGALG00000002086	RASL10B	81.6339	-1.8993	0.638232	-2.97588	0.00292145	0.0366257
ENSGALG00000017099	RASL11A	224.079	-1.64078	0.336556	-4.87521	1.09e-06	0.000103219
ENSGALG00000039822	RASSF10	1247.49	-1.01164	0.36484	-2.77284	0.00555693	0.0573158
ENSGALG00000030432	RASSF2	1385.94	1.56508	0.260332	6.01187	1.83e-09	5.37e-07
ENSGALG00000038943	RASSF5	293.158	1.8343	0.525812	3.4885	0.000485744	0.0108374
ENSGALG00000011664	RASSF6	1853.68	-1.03112	0.273248	-3.77357	0.00016093	0.00475832
ENSGALG00000010293	RBP	46.9914	1.43736	0.66451	2.16304	0.030538	0.170563
ENSGALG00000037875	RBP1	950.203	-1.22748	0.350653	-3.50056	0.000464277	0.0104863
ENSGALG00000002637	RBP7	35.1859	1.29146	0.651965	1.98087	0.0476059	0.223592
ENSGALG00000016014	RCAN1	228.538	1.16591	0.400396	2.91188	0.00359261	0.0424616
ENSGALG00000017000	RCBTB2	12.7491	2.80681	1.24978	2.24584	0.024714	0.149654
ENSGALG00000027643	RD3L	1207.35	1.73717	0.303602	5.72188	1.05e-08	2.41e-06
ENSGALG00000034346	RDH10	24569.3	1.47584	0.352802	4.18319	2.87e-05	0.00131885
ENSGALG00000000545	REN	1987.91	1.14126	0.257642	4.42963	9.44e-06	0.000566227
ENSGALG00000002232	RERE	201.636	3.85388	0.51964	7.41645	1.2e-13	1.19e-10
ENSGALG00000028186	RERG	65.0787	-1.69849	0.434552	-3.9086	9.28e-05	0.00321205
ENSGALG00000002555	RET	342.573	1.03094	0.395713	2.60527	0.00918023	0.08036
ENSGALG00000042679	RETREG1	258.466	2.08354	0.511324	4.07479	4.61e-05	0.00189346
ENSGALG00000014673	RFESD	516.031	1.21454	0.308932	3.93144	8.44e-05	0.00299966
ENSGALG00000001773	RFX2	129.811	2.33579	0.532264	4.38841	1.14e-05	0.000657953
ENSGALG00000016954	RGCC	498.939	-1.09141	0.539733	-2.02214	0.0431623	0.211009
ENSGALG00000002549	RGS1	858.369	1.70121	0.603156	2.82052	0.00479463	0.0521353
ENSGALG00000021079	RGS19	154.057	-1.09755	0.47067	-2.33189	0.0197066	0.131567
ENSGALG00000026263	RGS8	198.938	-1.3411	0.45039	-2.97764	0.00290477	0.0364929
ENSGALG00000029610	RGS9	47.3861	1.26495	0.52074	2.42915	0.0151343	0.11103
ENSGALG00000039724	RHOF	205.142	-1.03231	0.467158	-2.20977	0.027121	0.15846
ENSGALG00000025738	RHOU	169.161	1.29172	0.55105	2.34411	0.0190726	0.128521
ENSGALG00000003314	RILPL1	349.375	-1.90895	0.374759	-5.0938	3.51e-07	4.18e-05
ENSGALG00000025650	RNaseP_nuc	1861.93	-1.62109	0.377951	-4.28915	1.79e-05	0.000914665
ENSGALG00000011426	RNASET2	116.24	1.56683	0.569058	2.75337	0.00589849	0.0596204
ENSGALG00000027533	RNF24	41.4349	-1.1403	0.477038	-2.39037	0.0168316	0.11855
ENSGALG00000029829	RNLS	27.4514	2.15038	1.07765	1.99544	0.0459954	0.218852
ENSGALG00000015519	ROBO2	743.423	1.86038	0.39286	4.73549	2.19e-06	0.00018381
ENSGALG00000027416	ROMO1	1033.53	1.66339	0.301872	5.51027	3.58e-08	6.17e-06
ENSGALG00000003759	RORA	230.055	-1.23926	0.370639	-3.34359	0.000827024	0.0156387
ENSGALG00000014913	ROS1	51.6342	1.85848	0.572895	3.24402	0.00117857	0.0201513
ENSGALG00000009312	RPL22L1	199.993	1.63945	0.341541	4.80016	1.59e-06	0.000138525
ENSGALG00000005922	RPL5	542.728	1.54794	0.421771	3.6701	0.000242458	0.00642496
ENSGALG00000005338	RPS21	264.144	-1.09319	0.436261	-2.50581	0.0122173	0.0970212
ENSGALG00000011473	RPS6KA2	620.15	-1.10842	0.369532	-2.99953	0.002704	0.0345341
ENSGALG00000030580	RPS6KA5	4.80587	5.06901	1.68133	3.01488	0.00257081	NA
ENSGALG00000005140	RRAD	143.991	2.01518	0.413112	4.87805	1.07e-06	0.000102492
ENSGALG00000010299	RSPH9	24.4767	-3.61426	1.03756	-3.48342	0.00049506	0.0109617
ENSGALG00000001946	RSPO1	566.212	-1.00905	0.460179	-2.19274	0.028326	0.162963
ENSGALG00000009429	RXFP1	21.3525	1.57601	0.79401	1.98488	0.0471583	0.222146
ENSGALG00000024272	S100A12	122.068	-3.08084	0.559062	-5.51073	3.57e-08	6.17e-06
ENSGALG00000005208	S1PR1	1212.84	-1.28673	0.251372	-5.11884	3.07e-07	3.69e-05
ENSGALG00000013371	S1PR4	395.147	-1.11082	0.344469	-3.22473	0.00126091	0.0210911
ENSGALG00000001231	SAMHD1	419.051	1.38481	0.434385	3.18798	0.00143269	0.0227586
ENSGALG00000040926	SAMSN1	645.377	1.37403	0.263261	5.21926	1.8e-07	2.31e-05
ENSGALG00000002855	SARDH	63.528	3.69028	0.826571	4.46456	8.02e-06	0.000499702
ENSGALG00000032530	SASH3	936.837	-1.27085	0.363955	-3.49179	0.000479796	0.0107461
ENSGALG00000034502	SCD5	1932.66	1.00208	0.263304	3.80581	0.00014134	0.00433681
ENSGALG00000043583	SCG3	179.143	1.0271	0.376402	2.72873	0.00635793	0.0626551
ENSGALG00000021272	SCN2B	740.363	1.32654	0.340224	3.89902	9.66e-05	0.00331057
ENSGALG00000011040	SCN3A	33.045	-1.80892	0.559184	-3.23494	0.0012167	0.0205869
ENSGALG00000027793	SCN9A	203531	1.52597	0.45584	3.34759	0.000815164	0.0154945
ENSGALG00000006270	SCNN1G	439.992	-1.16099	0.381806	-3.04078	0.00235969	0.031536
ENSGALG00000005456	SDR42E1	348.046	-1.08407	0.360165	-3.00992	0.00261319	0.0337978
ENSGALG00000011686	SEMA5B	524.566	-1.63464	0.345545	-4.73062	2.24e-06	0.000186735
ENSGALG00000005809	SEPTIN2	6.38306	1.98964	0.993633	2.00239	0.0452431	NA
ENSGALG00000019553	SERPINB10B	349.356	1.15471	0.462681	2.4957	0.0125708	0.0984413
ENSGALG00000039239	SERPIND1	257.705	1.98313	0.633119	3.13231	0.00173434	0.0257181
ENSGALG00000003015	SERPINF1	374.02	1.32641	0.383292	3.46057	0.000539027	0.0116391
ENSGALG00000011214	SERPINH1	1009.1	-1.27451	0.389378	-3.2732	0.00106336	0.018751
ENSGALG00000015286	SESN1	2747.47	1.54478	0.253578	6.09194	1.12e-09	3.55e-07
ENSGALG00000009241	SFRP2	127.76	-1.74365	0.615855	-2.83126	0.00463646	0.0509918
ENSGALG00000031997	SFRP4	710.701	1.30237	0.374305	3.47944	0.000502464	0.0110529
ENSGALG00000013684	SGCZ	480.324	-2.27995	0.380932	-5.98518	2.16e-09	5.97e-07
ENSGALG00000010535	SGMS2	486.336	1.03665	0.52199	1.98596	0.0470379	0.221793
ENSGALG00000008447	SH2D1A	2368.21	1.10639	0.311752	3.54896	0.000386756	0.00914468
ENSGALG00000028448	SH2D1B	4589.16	-1.43413	0.468321	-3.06227	0.00219663	0.0301877
ENSGALG00000002370	SH2D4B	33.1199	1.27945	0.630856	2.02812	0.0425481	0.209182
ENSGALG00000006973	SH2D6	373.479	1.2104	0.416452	2.90645	0.00365556	0.0430086
ENSGALG00000010688	SHC3	31.6795	1.57221	0.57836	2.71838	0.00656015	0.0639237
ENSGALG00000026849	SIAH3	31.9811	1.60976	0.768599	2.09442	0.0362229	0.190431
ENSGALG00000027305	SKAP1	2376.22	1.11484	0.253659	4.39506	1.11e-05	0.000645759
ENSGALG00000046393	SLAMF1	522.715	1.29352	0.565449	2.28759	0.0221614	0.140134
ENSGALG00000033908	SLC10A4	25954.8	1.08614	0.43233	2.51229	0.011995	0.0955681
ENSGALG00000005995	SLC13A5	8.95192	3.95673	1.27662	3.09939	0.00193923	NA
ENSGALG00000006421	SLC16A12	120.82	1.27613	0.614561	2.07649	0.0378486	0.195398
ENSGALG00000013740	SLC20A1	357.236	-1.7615	0.69961	-2.51783	0.011808	0.0947171
ENSGALG00000010793	SLC24A4	838.823	1.52048	0.326428	4.65794	3.19e-06	0.000236194
ENSGALG00000012013	SLC25A17	255.073	1.05843	0.47827	2.21304	0.0268946	0.157767
ENSGALG00000010117	SLC25A21	246.529	-2.73247	0.31036	-8.80418	1.32e-18	2.41e-15
ENSGALG00000011220	SLC25A29	326.946	1.42677	0.515327	2.76866	0.00562873	0.057731
ENSGALG00000011225	SLC25A47	224.668	1.00706	0.36683	2.7453	0.00604553	0.0605859
ENSGALG00000013980	SLC2A12	198.678	-1.70376	0.361193	-4.71703	2.39e-06	0.000194584
ENSGALG00000002982	SLC2A6	428.529	-1.13058	0.27959	-4.04371	5.26e-05	0.00206614
ENSGALG00000011003	SLC35F3	398.973	1.50625	0.588797	2.55818	0.0105221	0.0880508
ENSGALG00000027345	SLC46A2	53.5713	-1.75417	0.557675	-3.14551	0.001658	0.0250687
ENSGALG00000017089	SLC46A3	456.539	1.65481	0.339234	4.87806	1.07e-06	0.000102492
ENSGALG00000006728	SLC5A1	80.568	-1.50457	0.478211	-3.14624	0.00165386	0.0250637
ENSGALG00000040541	SLC5A6	138.696	1.36416	0.46049	2.9624	0.0030525	0.0377965
ENSGALG00000004921	SLC6A1	64.4218	-1.94948	0.74946	-2.60118	0.00929048	0.080986
ENSGALG00000004246	SLC6A4	284.675	1.75447	0.356963	4.91498	8.88e-07	8.95e-05
ENSGALG00000017085	SLC7A1	40.7101	-3.83933	0.781324	-4.91388	8.93e-07	8.95e-05
ENSGALG00000009758	SLC7A11	2581.41	1.16085	0.31785	3.65218	0.00026002	0.00680268
ENSGALG00000009400	SLC8A3	741.913	-1.10008	0.343451	-3.20301	0.00135997	0.0220427
ENSGALG00000037439	SLC9A4	81.6495	1.03616	0.410524	2.52399	0.0116032	0.0939196
ENSGALG00000006471	SLCO2A1	56.2763	-2.92386	1.04119	-2.80819	0.00498212	0.0533809
ENSGALG00000026768	SLCO4C1	2310.45	1.83906	0.533117	3.44963	0.000561348	0.011994
ENSGALG00000042871	SLIT1	1373.55	-1.38386	0.297121	-4.65756	3.2e-06	0.000236194
ENSGALG00000029545	SMAD7B	159.738	-1.4417	0.527605	-2.73253	0.00628504	0.0622308
ENSGALG00000017050	SMAD9	113.626	1.04395	0.370622	2.81675	0.00485122	0.0524778
ENSGALG00000015812	SMIM8	241030	1.46475	0.457909	3.19879	0.00138005	0.0222205
ENSGALG00000034950	SMPD3	43.0991	1.58756	0.693452	2.28936	0.0220582	0.140035
ENSGALG00000011865	SMTN	99.0744	-1.98255	0.557281	-3.55754	0.00037435	0.00892343
ENSGALG00000015935	SMYD1	218.494	-2.41365	0.677038	-3.56502	0.000363834	0.00875834
ENSGALG00000015846	SNAP91	370.784	1.84926	0.473714	3.90374	9.47e-05	0.00326961
ENSGALG00000043596	SNED1	10.8692	2.8706	1.16297	2.46833	0.0135745	0.103531
ENSGALG00000017862	SNORA23	928.956	-1.97083	0.388429	-5.07385	3.9e-07	4.53e-05
ENSGALG00000024964	SNORA53	82.3344	1.8658	0.601733	3.10071	0.00193057	0.0275936
ENSGALG00000021931	SNORA73	6102.84	1.25044	0.313033	3.99458	6.48e-05	0.00246375
ENSGALG00000017867	SNORA74	238.248	1.00215	0.3787	2.6463	0.00813771	0.0741154
ENSGALG00000025674	SNORD127	587.401	-1.45313	0.345606	-4.20459	2.62e-05	0.00122695
ENSGALG00000029694	SNTA1	2842.31	1.09403	0.300317	3.64291	0.00026957	0.00695841
ENSGALG00000039855	SNX29	1698.81	1.15802	0.364584	3.17626	0.00149185	0.0233028
ENSGALG00000027786	SOCS3	27.4065	2.40892	1.08439	2.22147	0.0263194	0.155578
ENSGALG00000016397	SOX11	116.43	1.09977	0.418644	2.62699	0.00861442	0.0769723
ENSGALG00000005263	SOX8	9.01157	-2.35456	1.14048	-2.06454	0.0389663	NA
ENSGALG00000004184	SPARC	13.331	3.6181	1.22412	2.95569	0.00311973	0.0384023
ENSGALG00000008127	SPI1	23.5131	1.2557	0.613022	2.04838	0.040523	0.203742
ENSGALG00000015226	SPIDR	1047	1.13679	0.398554	2.8523	0.00434039	0.049049
ENSGALG00000031496	SPINK5	48031.9	1.04134	0.224741	4.6335	3.6e-06	0.00025714
ENSGALG00000004129	SPP2	2895.02	1.69439	0.394849	4.29123	1.78e-05	0.000909295
ENSGALG00000009825	SRGAP1	15411.4	3.70985	1.10907	3.34502	0.00082278	0.0156189
ENSGALG00000001932	SRRM3	166.656	-2.53377	0.616881	-4.10738	4e-05	0.00170754
ENSGALG00000004418	SSTR2	479.091	-4.5427	1.711	-2.655	0.00793092	0.0727931
ENSGALG00000001331	ST14	403.458	-1.79912	0.499556	-3.60144	0.000316458	0.00789041
ENSGALG00000033260	ST3GAL5	72.6597	-1.61312	0.605321	-2.66489	0.00770124	0.0712487
ENSGALG00000001883	ST6GALNAC2	49.4547	-1.35414	0.431394	-3.13899	0.00169529	0.0254224
ENSGALG00000013211	ST8SIA1	94.0115	-1.33977	0.389264	-3.4418	0.000577859	0.0121987
ENSGALG00000008671	ST8SIA6	24.183	-2.38766	0.847063	-2.81876	0.00482098	0.0523442
ENSGALG00000033038	STARD3NL	631.265	-1.23237	0.348183	-3.53943	0.000400987	0.0094203
ENSGALG00000002893	STC2	3017.49	-1.69405	0.268117	-6.31833	2.64e-10	1.21e-07
ENSGALG00000006130	STMN3	9.48292	-2.15963	1.06658	-2.02483	0.0428851	0.210344
ENSGALG00000002064	STOML2	1291.61	1.17772	0.548929	2.14549	0.0319134	0.175398
ENSGALG00000015413	STX19	3011.8	1.09308	0.250695	4.36022	1.3e-05	0.00072583
ENSGALG00000035993	SUOX	34.7166	2.0152	0.615855	3.27221	0.00106712	0.0187816
ENSGALG00000025886	SUSD3	39.6888	-1.3394	0.586066	-2.2854	0.0222893	0.140479
ENSGALG00000009388	SUSD4	85.1858	-1.93289	0.502234	-3.84859	0.000118799	0.00387247
ENSGALG00000030250	SV2B	250.943	-1.16024	0.40873	-2.83864	0.00453064	0.0502034
ENSGALG00000015216	SYK	1067.03	1.42081	0.244027	5.82233	5.8e-09	1.39e-06
GeneID	symbol	628.569	-1.29579	0.317821	-4.07711	4.56e-05	0.00188529
ENSGALG00000039587	SYNDIG1	11266.8	1.12929	0.3244	3.48116	0.000499248	0.0110211
ENSGALG00000010233	SYNDIG1L	263.435	-1.22118	0.464649	-2.62817	0.00858462	0.0767529
ENSGALG00000013505	SYNE1	287.826	-2.32129	1.15464	-2.01041	0.0443878	0.214551
ENSGALG00000009884	SYT14	810.851	-2.16093	0.41251	-5.23848	1.62e-07	2.13e-05
ENSGALG00000011861	SYT16	5840.2	1.72841	0.260324	6.63946	3.15e-11	1.86e-08
ENSGALG00000001968	SYT6	1119.78	-1.45996	0.398592	-3.6628	0.000249475	0.00656712
ENSGALG00000013741	SYTL3	52.7832	-1.40761	0.579221	-2.43017	0.0150916	0.110829
ENSGALG00000036638	TACR1	55.909	-3.71677	0.678529	-5.47768	4.31e-08	7.25e-06
ENSGALG00000003498	TAF8	206.445	-1.44771	0.425942	-3.39885	0.000676708	0.013549
ENSGALG00000013747	TAGAP	145.565	1.07793	0.317206	3.39821	0.000678284	0.013562
ENSGALG00000015379	TAGLN3	498.722	1.82662	0.580379	3.14728	0.00164796	0.0250637
ENSGALG00000000478	TANC2	420.699	1.44359	0.321724	4.48704	7.22e-06	0.000457584
ENSGALG00000031978	TARP	44.5597	1.24279	0.446642	2.78252	0.00539388	0.0562685
ENSGALG00000016286	TASL	241.969	-1.65461	0.48785	-3.39164	0.000694769	0.0138349
ENSGALG00000039182	TBL1XR1	73.9457	1.60824	0.523124	3.07429	0.00211004	0.0294681
ENSGALG00000015244	TBX19	17.9085	3.19975	1.44411	2.21572	0.0267109	0.157257
ENSGALG00000032097	TBX20	891.928	-1.07726	0.430792	-2.50064	0.0123968	0.0976725
ENSGALG00000008253	TBX5	993.882	-1.65404	0.527131	-3.13781	0.00170217	0.0254378
ENSGALG00000012791	TBXAS1	35.3703	-1.96135	0.942892	-2.08014	0.0375125	0.194486
ENSGALG00000024083	TCIM	4851.01	-1.07762	0.446008	-2.41614	0.015686	0.113766
ENSGALG00000031812	TDRKH	454.732	-1.76562	0.511591	-3.45124	0.00055802	0.0119403
ENSGALG00000014342	TEAD4	62.0589	-1.51376	0.536661	-2.8207	0.00479191	0.0521353
ENSGALG00000006064	TEKT1	64.8303	-2.0546	0.541112	-3.79699	0.000146463	0.00444737
ENSGALG00000041774	TESMIN	177.787	2.40753	0.445304	5.4065	6.43e-08	1.03e-05
ENSGALG00000007690	TFAP2C	2093.09	-1.09181	0.262344	-4.16174	3.16e-05	0.00141793
ENSGALG00000039497	TFAP2E	1173.45	1.24906	0.331534	3.76752	0.000164879	0.00485546
ENSGALG00000040557	TFEC	50421.8	1.24779	0.336331	3.71002	0.000207245	0.0057776
ENSGALG00000006038	TGFBR3	3923.02	1.63602	0.437663	3.73809	0.000185424	0.00533175
ENSGALG00000006775	TGM2	191.702	-1.11459	0.444533	-2.50734	0.0121644	0.0968653
ENSGALG00000009626	THBS1	1588.4	-1.35856	0.310328	-4.37783	1.2e-05	0.00067736
ENSGALG00000014821	THEMIS	91.1383	-1.0627	0.526202	-2.01957	0.0434283	0.211802
ENSGALG00000025876	THPO	160.128	-1.96882	0.525014	-3.75004	0.000176807	0.00515489
ENSGALG00000035803	THRSP	2788.86	1.42879	0.333463	4.28469	1.83e-05	0.00092676
ENSGALG00000028083	THSD1	3965.18	1.14941	0.261823	4.39003	1.13e-05	0.000657953
ENSGALG00000015842	TIAM1	549.044	1.445	0.414143	3.48914	0.000484575	0.0108279
ENSGALG00000003876	TIMD4	22.8796	1.39652	0.551227	2.53347	0.0112938	0.0925956
ENSGALG00000010256	TIPARP	6.85498	-3.95632	1.43771	-2.75183	0.00592632	NA
ENSGALG00000021592	TLCD2	19.3437	2.14753	0.691483	3.10569	0.00189838	0.0272933
ENSGALG00000008166	TLR15	420.419	-1.08874	0.379181	-2.8713	0.00408784	0.0467784
ENSGALG00000017485	TLR1A	1704.21	1.1437	0.248929	4.59448	4.34e-06	0.000300922
ENSGALG00000016590	TLR7	16.0987	3.55517	0.995758	3.57032	0.00035655	0.00862556
ENSGALG00000002191	TLX3	308.368	-1.06782	0.324063	-3.29509	0.000983901	0.0178214
ENSGALG00000006375	TM4SF19	404.657	1.27613	0.28618	4.45919	8.23e-06	0.000503807
ENSGALG00000000654	TMED6	187.311	-1.19953	0.336306	-3.56679	0.000361375	0.00872786
ENSGALG00000036412	TMEM108	7632.43	1.48286	0.525406	2.8223	0.004768	0.0520391
ENSGALG00000017185	TMEM123	13.3837	3.82207	1.15444	3.31075	0.00093045	0.0171296
ENSGALG00000032108	TMEM136-1	48.684	1.34816	0.499992	2.69637	0.00700992	0.0667951
ENSGALG00000008076	TMEM164	123.426	-1.34158	0.470385	-2.85209	0.00434323	0.049049
ENSGALG00000002282	TMEM200A	6811.72	1.63871	0.386539	4.23944	2.24e-05	0.00109322
ENSGALG00000006633	TMEM243	5528.23	1.61205	0.474153	3.39985	0.000674234	0.0135179
ENSGALG00000044996	TMEM71	13.3238	5.63817	1.4548	3.87555	0.000106383	0.00360423
ENSGALG00000021520	TMEM8C	82.825	-1.48783	0.491917	-3.02455	0.00249004	0.0327148
ENSGALG00000031762	TMEM98	575.162	3.28057	0.529812	6.19194	5.94e-10	2.23e-07
ENSGALG00000002125	TMOD1	1549.07	1.19137	0.369115	3.22763	0.00124821	0.0209745
ENSGALG00000016169	TMPRSS3	20.6097	-1.63037	0.751754	-2.16876	0.030101	0.169079
ENSGALG00000012483	TMPRSS6	221.677	1.04109	0.356092	2.92365	0.00345957	0.0413341
ENSGALG00000039990	TNC	141.536	-2.40889	0.587384	-4.10105	4.11e-05	0.00173755
ENSGALG00000013861	TNFAIP3	96.5157	-1.73336	0.627857	-2.76076	0.00576671	0.0586959
ENSGALG00000004266	TNFAIP8L1	423.829	1.33146	0.343317	3.87822	0.000105226	0.00357328
ENSGALG00000000452	TNFRSF10B	421.699	-2.9886	0.478467	-6.24619	4.21e-10	1.7e-07
ENSGALG00000001882	TNFRSF18	200.407	3.43939	0.762047	4.51335	6.38e-06	0.000416932
ENSGALG00000039461	TNFRSF1A	63.6576	-2.33777	0.706965	-3.30677	0.000943779	0.0173314
ENSGALG00000006106	TNFRSF6B	57.8522	1.09414	0.481929	2.27035	0.0231867	0.144163
ENSGALG00000009179	TNFSF10	110.026	-1.52703	0.483919	-3.15554	0.00160199	0.0245516
ENSGALG00000026163	TNFSF11	11121.3	1.81169	0.521258	3.47561	0.000509686	0.0111053
ENSGALG00000016852	TNFSF13B	621.529	-1.66796	0.453411	-3.6787	0.000234423	0.00629544
ENSGALG00000007174	TNFSF15	129.624	-1.16084	0.303145	-3.82932	0.000128496	0.00409731
ENSGALG00000011961	TNIP3	47.3518	2.59011	0.783475	3.30592	0.00094665	0.0173624
ENSGALG00000003011	TOM1L1	12.528	2.25696	1.08868	2.07311	0.0381617	0.196075
ENSGALG00000039102	TOX	855.19	1.26595	0.339792	3.72566	0.000194808	0.00549365
ENSGALG00000001006	TP73	10002.1	2.57059	0.321868	7.98646	1.39e-15	1.69e-12
ENSGALG00000025842	TPM2	6948.28	1.21105	0.509307	2.37784	0.0174143	0.121081
ENSGALG00000042784	TPPP	10.0249	3.183	1.48401	2.14487	0.0319636	0.175418
ENSGALG00000028872	TPT1	381.971	1.12304	0.302885	3.70781	0.000209056	0.00581699
ENSGALG00000001373	TRAF3IP3	104.418	-1.6258	0.448782	-3.62269	0.000291556	0.00739552
ENSGALG00000009864	TRAF5	1019.11	-1.0614	0.290788	-3.65008	0.00026216	0.00680662
ENSGALG00000043208	TRAFD1	184.519	1.7688	0.471535	3.75116	0.000176021	0.00515249
ENSGALG00000037629	TRANK1	124.338	1.06364	0.468783	2.26894	0.0232721	0.144449
ENSGALG00000028539	TRAPPC3L	133.928	2.00256	0.61703	3.24549	0.0011725	0.0200711
ENSGALG00000015362	TRAT1	5.60884	3.73031	1.64621	2.266	0.0234513	NA
ENSGALG00000023781	TREM2	1436.35	-1.91816	0.393748	-4.87156	1.11e-06	0.000103219
ENSGALG00000003361	TREM-B1	14953.9	2.15062	0.315575	6.81492	9.43e-12	6.9e-09
ENSGALG00000023780	TREM-B2	331.231	1.64504	0.405512	4.05669	4.98e-05	0.00200127
ENSGALG00000011145	TRIL	923.709	1.0271	0.257195	3.99348	6.51e-05	0.0024688
ENSGALG00000015315	TRIM14	104.819	1.3613	0.466131	2.92042	0.0034956	0.0416287
ENSGALG00000019835	TRIM27.2	2348.06	-1.29674	0.403478	-3.21389	0.00130949	0.0216391
ENSGALG00000037170	TRIM39.2	150.163	-1.2722	0.613684	-2.07305	0.0381674	0.196075
ENSGALG00000034107	TRIM63	45.9927	2.01024	0.594216	3.38302	0.00071693	0.0141797
ENSGALG00000012367	TRIM9	32.3904	1.4653	0.561008	2.6119	0.00900413	0.079366
ENSGALG00000003849	TRPM1	2144.98	1.21195	0.377746	3.20838	0.00133483	0.0219141
ENSGALG00000002550	TSHB	210.816	-1.1109	0.370131	-3.00136	0.00268778	0.0344167
ENSGALG00000002554	TSPAN2	3327.98	1.99399	0.319625	6.23853	4.42e-10	1.7e-07
ENSGALG00000006808	TSPAN6	55.6846	-1.63159	0.49923	-3.2682	0.00108233	0.0188903
ENSGALG00000010009	TTC29	43111.9	1.35355	0.327488	4.13313	3.58e-05	0.00156817
ENSGALG00000015064	TTC39C	1230.06	1.50349	0.363537	4.13573	3.54e-05	0.00155981
ENSGALG00000017652	TTC9	776.063	-1.70686	0.278066	-6.13835	8.34e-10	2.84e-07
ENSGALG00000030031	TTPA	9317	2.39179	0.484512	4.93649	7.95e-07	8.26e-05
ENSGALG00000037953	TUBA1A	10228.3	2.89848	0.622162	4.65872	3.18e-06	0.000236194
ENSGALG00000008444	TUBAL3	951.165	1.22992	0.279223	4.4048	1.06e-05	0.000622355
ENSGALG00000012821	TUBB2B	33.3342	2.09899	1.06381	1.97308	0.048486	0.225977
ENSGALG00000031301	TULP1	241.585	-1.11985	0.523954	-2.13731	0.0325729	0.177318
ENSGALG00000004274	TWIST2	10.628	-2.19488	0.887866	-2.47208	0.0134328	0.102987
ENSGALG00000027950	TXNDC17	158.932	-3.32331	0.783376	-4.24229	2.21e-05	0.00108302
ENSGALG00000017894	U12	7.5448	2.64148	1.00904	2.6178	0.00884976	NA
ENSGALG00000017906	U4	6944.78	1.4665	0.511982	2.86436	0.00417857	0.0475194
ENSGALG00000016173	UBASH3A	108.492	1.03706	0.3079	3.36818	0.000756663	0.0147559
ENSGALG00000004196	UGT1A1	793.797	-1.06906	0.237884	-4.49405	6.99e-06	0.000446623
ENSGALG00000002234	UNC13D	26.9974	1.22694	0.538824	2.27708	0.0227816	0.142703
ENSGALG00000002186	UNC45B	88.9137	1.28453	0.482012	2.66494	0.00770021	0.0712487
ENSGALG00000012219	UNC5C	256.114	-3.19927	1.21285	-2.63782	0.00834402	0.0754312
ENSGALG00000039347	UNC93B1	928.641	1.18511	0.368258	3.21814	0.00129024	0.0214155
ENSGALG00000013073	UPP1	1397.86	-1.80316	0.559385	-3.22346	0.00126651	0.0211606
ENSGALG00000006755	USP2	107.949	-2.09587	0.61103	-3.43006	0.000603454	0.0125066
ENSGALG00000010805	USP24	872.601	-1.31675	0.297629	-4.42413	9.68e-06	0.000578453
ENSGALG00000006969	USP28	21.0493	-1.47102	0.682709	-2.15469	0.0311863	0.17283
ENSGALG00000035007	USP35	2825.23	1.11599	0.485195	2.30009	0.021443	0.137921
ENSGALG00000020067	VASH2	349.375	1.01169	0.363297	2.78473	0.00535719	0.0559656
ENSGALG00000039327	VAV3	450.877	-1.16784	0.374656	-3.11709	0.00182645	0.0265461
ENSGALG00000005259	VIPR1	16.5747	-2.184	0.990485	-2.20497	0.0274559	0.159525
ENSGALG00000006575	VIPR2	28.3442	1.20282	0.554525	2.1691	0.030075	0.169079
ENSGALG00000042773	VOPP1	67.5399	-1.71284	0.850278	-2.01445	0.0439626	0.213412
ENSGALG00000011116	VRK1	169.703	1.60138	0.484961	3.30208	0.000959703	0.017514
ENSGALG00000032770	VRK2	444.617	1.29715	0.378999	3.42258	0.000620309	0.0127155
ENSGALG00000032402	VSTM2B	176.029	-1.30791	0.471784	-2.77227	0.00556667	0.0573759
ENSGALG00000013081	VWC2	305.503	1.67571	0.425986	3.93371	8.36e-05	0.0029786
ENSGALG00000019867	WDCP	1022.41	1.24138	0.327422	3.79138	0.000149812	0.00452093
ENSGALG00000003221	WDR61	128.025	-1.82165	0.461598	-3.94641	7.93e-05	0.00284582
ENSGALG00000007367	WFIKKN2	6541.53	1.31588	0.35595	3.69681	0.000218327	0.00598354
ENSGALG00000030115	WISP1	19.9611	2.31192	0.68864	3.35723	0.000787278	0.0151017
ENSGALG00000011355	WNT10A	386.28	1.2383	0.371641	3.33197	0.000862349	0.0161192
ENSGALG00000004401	WNT11B	109.256	-1.52367	0.489083	-3.11536	0.00183723	0.0266574
ENSGALG00000005401	WNT9A	9443.84	1.6536	0.305116	5.41957	5.97e-08	9.72e-06
ENSGALG00000005886	WSCD1	516.851	-1.15958	0.414055	-2.80055	0.0051016	0.0541851
ENSGALG00000011735	XCR1	3.86552	-4.01731	1.71775	-2.33871	0.0193506	NA
ENSGALG00000006025	XIRP1	18.3302	3.5304	0.887778	3.97667	6.99e-05	0.00258954
ENSGALG00000016262	XK	87.085	1.51513	0.34549	4.38546	1.16e-05	0.00066172
ENSGALG00000044598	Y-LEC1	153.104	-1.65129	0.321649	-5.13381	2.84e-07	3.46e-05
ENSGALG00000001486	ZAP70	1522.04	-1.90301	0.465839	-4.08512	4.41e-05	0.00184219
ENSGALG00000034265	ZAR1L	203.966	-1.52211	0.46152	-3.29803	0.000973667	0.017705
ENSGALG00000038782	ZC3H12D	61.8952	1.32634	0.606416	2.18718	0.0287296	0.164703
ENSGALG00000015603	ZCCHC9	76.2266	1.58348	0.541283	2.92542	0.00343996	0.0412683
ENSGALG00000007362	ZDHHC5	97.5629	-2.8001	0.832744	-3.36249	0.000772418	0.0149225
ENSGALG00000039228	ZFP36L1	44.0599	1.19942	0.522291	2.29646	0.0216498	0.138551
ENSGALG00000033129	ZFP36L2	342.009	-3.13755	0.529098	-5.92999	3.03e-09	8.06e-07
ENSGALG00000041083	ZIC2	243.086	-1.11911	0.447399	-2.50137	0.0123712	0.0975567
ENSGALG00000003470	ZMAT4	567.645	1.25036	0.349124	3.58142	0.000341731	0.00834988
ENSGALG00000041845	ZNF692	56.4573	-1.93413	0.779182	-2.48225	0.0130555	0.101399
ENSGALG00000013083	ZPBP	93.8616	-2.45831	0.659697	-3.72642	0.000194215	0.00548752
ENSGALG00000015347	ZPLD1	164.315	1.60585	0.396376	4.05133	5.09e-05	0.00203096
