# Supplementary material for: High Muscle Expression of IGF2BP1 Gene Promotes Proliferation and Differentiation of Chicken Primary Myoblasts: Results of Transcriptome Analysis
Source: Animals (Basel). 2024 Jul 9;14(14):2024. doi: 10.3390/ani14142024 (PMC11274093; doi:10.3390/ani14142024)
Supplement: Supplementary file 1 [file animals-14-02024-s001.zip › Table S4.xlsx]

## Sheet: Sheet1
Table S4 GO terms enriched by DEGs
Category	ID	Description	GeneRatio	BgRatio	pvalue	p.adjust	qvalue	geneID	Count
BP	GO:0048513	animal organ development	56/196	365/2073	4.40753e-05	0.044321	0.0409505	ACE/GJA1/TEAD4/PTN/BFSP1/LHFPL5/LECT1/INHBA/GREM1/FGFR1/MGP/LAMB1/LOXL2/HSPA8/EPHA7/GH/KITLG/AGRN/COL6A1/SERPINH1/SERPINB10B/EXFABP/UNC5C/KIT/HOXC8/CDH7/PCK1/NTRK2/SOX8/FOSL2/WDR61/CRYBB3/IL6/MATN3/HAS2/TBX19/ANXA2/NTN1/CD40LG/SYK/DRAXIN/TBX20/SH2D6/AGTPBP1/GDF2/HESX1/OLIG2/MEPE/TBX5/FSHR/DLX5/WNT9A/ANKRD1/TLX3/CYP19A1/EN2	56
BP	GO:0009888	tissue development	38/196	217/2073	5.92131e-05	0.044321	0.0409505	PTN/BFSP1/LHFPL5/HBEGF/LECT1/INHBA/TPT1/GREM1/FGFR1/MGP/LAMB1/LOXL2/ROS1/CSRP2/EPHA7/GH/PTK7/KITLG/MYC/SERPINH1/EXFABP/UNC5C/CDH7/PCK1/FOSL2/MATN3/HAS2/TBX19/ANXA2/NTN1/TBX20/GDF2/KRT14/MEPE/TBX5/DLX5/WNT9A/ANKRD1	38
BP	GO:0030154	cell differentiation	66/196	468/2073	0.00012051	0.055175	0.0509791	ACE/PTN/LPL/BFSP1/LHFPL5/DISP3/LECT1/INHBA/MYL9/GREM1/FGFR1/MGP/LAMB1/LOXL2/ROS1/CSRP2/EPHA7/KITLG/AGRN/IGF2BP1/SOX11/TAF8/SFRP2/TUBB2B/MUSK/DBN1/SERPINH1/FRZB/SERPINB10B/EXFABP/UNC5C/KIT/HOXC8/CDH7/PCK1/NTRK2/SOX8/FOSL2/WDR61/IL6/HAS2/TBX19/ANXA2/NTN1/FOXD1/CD40LG/SYK/DRAXIN/LMOD2/ZPBP/TBX20/SH2D6/AGTPBP1/GDF2/KRT14/STMN3/OLIG2/BRINP1/TBX5/POU1F1/MIXL1/DLX5/WNT9A/SPINK5/ANKRD1/EN2	66
BP	GO:0048583	regulation of response to stimulus	51/196	341/2073	0.0002211	0.055175	0.0509791	PTN/LPL/CCL4/HBEGF/NOS2/LPAR6/INHBA/HSPB1/GREM1/FGFR1/MYO1G/SAMHD1/ROS1/DKK3/MPP1/IFNG/EPHA7/GH/KITLG/AGRN/SOX11/SFRP2/SOCS3/ARHGEF3/S100A12/FRZB/IRF1/ADORA1/HSPA5/PIK3R5/KIT/PCK1/P2RY8/NTRK2/CD28/HSPD1/IL6/CD200R1/ANXA2/PTPRJ/CD40LG/SYK/CD200R1L/DRAXIN/RPL5/TBX20/TNFAIP8L1/GDF2/CRABP2/FSHR/DLX5	51
BP	GO:0048869	cellular developmental process	66/196	477/2073	0.000223993	0.055175	0.0509791	ACE/PTN/LPL/BFSP1/LHFPL5/DISP3/LECT1/INHBA/MYL9/GREM1/FGFR1/MGP/LAMB1/LOXL2/ROS1/CSRP2/EPHA7/KITLG/AGRN/IGF2BP1/SOX11/TAF8/SFRP2/TUBB2B/MUSK/DBN1/SERPINH1/FRZB/SERPINB10B/EXFABP/UNC5C/KIT/HOXC8/CDH7/PCK1/NTRK2/SOX8/FOSL2/WDR61/IL6/HAS2/TBX19/ANXA2/NTN1/FOXD1/CD40LG/SYK/DRAXIN/LMOD2/ZPBP/TBX20/SH2D6/AGTPBP1/GDF2/KRT14/STMN3/OLIG2/BRINP1/TBX5/POU1F1/MIXL1/DLX5/WNT9A/SPINK5/ANKRD1/EN2	66
BP	GO:0030198	extracellular matrix organization	11/196	36/2073	0.000294822	0.055175	0.0509791	COL1A2/GREM1/LAMB1/LOXL2/COL6A1/SERPINH1/COL3A1/LOX/HAS2/ANXA2/LUM	11
BP	GO:0043062	extracellular structure organization	11/196	36/2073	0.000294822	0.055175	0.0509791	COL1A2/GREM1/LAMB1/LOXL2/COL6A1/SERPINH1/COL3A1/LOX/HAS2/ANXA2/LUM	11
BP	GO:0051216	cartilage development	13/196	49/2073	0.000396844	0.055175	0.0509791	PTN/LECT1/GREM1/FGFR1/MGP/LOXL2/SERPINH1/EXFABP/CDH7/MATN3/ANXA2/GDF2/WNT9A	13
BP	GO:0040007	growth	22/196	111/2073	0.000446992	0.055175	0.0509791	PTN/INHBA/FGFR1/ROS1/IFNG/EPHA7/GH/PTK7/AGRN/MUSK/SOCS3/DBN1/EXFABP/IKZF1/PCK1/NTRK2/ANXA2/NTN1/DRAXIN/TBX20/GDF2/TBX5	22
BP	GO:0051240	positive regulation of multicellular organismal process	29/196	165/2073	0.00047703	0.055175	0.0509791	PTN/HBEGF/INHBA/HSPB1/GREM1/FGFR1/LOXL2/GH/KITLG/AGRN/IGF2BP1/DBN1/EXFABP/KIT/PCK1/NTRK2/HSPD1/ANXA2/NTN1/CD40LG/SYK/LUM/TBX20/GDF2/OLIG2/BRINP1/TBX5/FSHR/WNT9A	29
BP	GO:0061448	connective tissue development	13/196	50/2073	0.000492243	0.055175	0.0509791	PTN/LECT1/GREM1/FGFR1/MGP/LOXL2/SERPINH1/EXFABP/CDH7/MATN3/ANXA2/GDF2/WNT9A	13
BP	GO:0048638	regulation of developmental growth	11/196	38/2073	0.000498038	0.055175	0.0509791	FGFR1/EPHA7/GH/AGRN/MUSK/DBN1/NTRK2/NTN1/DRAXIN/TBX20/TBX5	11
BP	GO:0003008	system process	30/196	174/2073	0.000532725	0.055175	0.0509791	ACE/PTN/PTGS2/LHFPL5/HBEGF/NOS2/CHRND/MYO1A/INHBA/CHRNG/FGFR1/NCALD/TPM2/ADORA1/ANPEP/ACTC1/KIT/PCK1/NTRK2/CRYBB3/HAS2/MYBPC3/LUM/LMOD2/CHRNA1/TBX20/AGTPBP1/RBP/BRINP1/FSHR	30
BP	GO:0008284	positive regulation of cell population proliferation	20/196	98/2073	0.000552706	0.055175	0.0509791	PTN/DISP3/HBEGF/GREM1/FGFR1/KITLG/MYC/HSP90AA1/EXFABP/KIT/NTRK2/FOSL2/CD28/CD40LG/SYK/TBX20/GDF2/TBX5/DLX5/ANKRD1	20
BP	GO:0048639	positive regulation of developmental growth	8/196	22/2073	0.000552856	0.055175	0.0509791	FGFR1/GH/AGRN/DBN1/NTRK2/NTN1/TBX20/TBX5	8
BP	GO:0030199	collagen fibril organization	6/196	13/2073	0.000645164	0.0568124	0.052492	GREM1/LOXL2/SERPINH1/LOX/ANXA2/LUM	6
BP	GO:0050878	regulation of body fluid levels	6/196	13/2073	0.000645164	0.0568124	0.052492	ADORA1/P2RY8/HAS2/ANXA2/CD40LG/SYK	6
BP	GO:0050900	leukocyte migration	8/196	23/2073	0.000779871	0.0648593	0.0599269	PTN/CCL4/MYO1G/MPP1/KITLG/ADORA1/KIT/SYK	8
BP	GO:0040008	regulation of growth	16/196	74/2073	0.00104889	0.078157	0.0722134	INHBA/FGFR1/ROS1/IFNG/EPHA7/GH/AGRN/MUSK/SOCS3/DBN1/NTRK2/NTN1/DRAXIN/TBX20/GDF2/TBX5	16
BP	GO:0007155	cell adhesion	27/196	158/2073	0.00119875	0.078157	0.0722134	PLAU/GREM1/LAMB1/ACAN/MYBPHL/EPHA7/PTK7/LSAMP/KITLG/COL6A3/AGRN/COL6A2/COL6A1/CDH4/HPSE/KIT/CDH7/PCK1/CD28/HSPD1/TNC/PTPRJ/MYBPC3/CD40LG/SYK/COL14A1/OPCML	27
BP	GO:0022610	biological adhesion	27/196	158/2073	0.00119875	0.078157	0.0722134	PLAU/GREM1/LAMB1/ACAN/MYBPHL/EPHA7/PTK7/LSAMP/KITLG/COL6A3/AGRN/COL6A2/COL6A1/CDH4/HPSE/KIT/CDH7/PCK1/CD28/HSPD1/TNC/PTPRJ/MYBPC3/CD40LG/SYK/COL14A1/OPCML	27
BP	GO:0003013	circulatory system process	9/196	30/2073	0.0012354	0.078157	0.0722134	ACE/PTGS2/HBEGF/NOS2/NCALD/ADORA1/ANPEP/ACTC1/TBX20	9
BP	GO:0008015	blood circulation	9/196	30/2073	0.0012354	0.078157	0.0722134	ACE/PTGS2/HBEGF/NOS2/NCALD/ADORA1/ANPEP/ACTC1/TBX20	9
BP	GO:0009966	regulation of signal transduction	39/196	259/2073	0.0012859	0.078157	0.0722134	CCL4/HBEGF/LPAR6/INHBA/HSPB1/GREM1/FGFR1/SAMHD1/ROS1/DKK3/IFNG/EPHA7/GH/KITLG/AGRN/SOX11/SFRP2/SOCS3/ARHGEF3/S100A12/FRZB/HSPA5/PIK3R5/KIT/PCK1/P2RY8/NTRK2/IL6/PTPRJ/CD40LG/SYK/DRAXIN/RPL5/TBX20/TNFAIP8L1/GDF2/CRABP2/FSHR/DLX5	39
BP	GO:0097435	supramolecular fiber organization	21/196	112/2073	0.00130523	0.078157	0.0722134	MYO1A/HSPB1/MYL9/GREM1/MYO1G/LOXL2/CSRP2/TUBB2B/DBN1/TPM2/SERPINH1/ACTC1/LOX/ANXA2/FMN1/LUM/LMOD2/PHACTR1/KRT14/STMN3/ANKRD1	21
BP	GO:0035556	intracellular signal transduction	33/196	209/2073	0.00141106	0.0812443	0.0750659	TEAD4/CCL4/HBEGF/NOS2/LPAR6/USP28/HSPB1/GREM1/FGFR1/ROS1/EPHA7/KITLG/RPS6KA5/BTK/NCALD/SOCS3/ARHGEF3/S100A12/PIK3R5/KIT/DYRK2/PCK1/P2RY8/NTRK2/PTPRJ/NTN1/CD40LG/SYK/RPL5/SH2D6/TNFAIP8L1/CHRM4/FSHR	33
BP	GO:0018108	peptidyl-tyrosine phosphorylation	14/196	63/2073	0.00163659	0.0889603	0.0821951	HBEGF/GREM1/FGFR1/ROS1/EPHA7/GH/PTK7/KITLG/BTK/MUSK/KIT/DYRK2/NTRK2/SYK	14
BP	GO:0023051	regulation of signaling	43/196	298/2073	0.00172079	0.0889603	0.0821951	PTN/CCL4/HBEGF/LPAR6/INHBA/HSPB1/GREM1/FGFR1/SAMHD1/ROS1/DKK3/IFNG/EPHA7/GH/KITLG/AGRN/SOX11/SFRP2/SOCS3/DBN1/ARHGEF3/S100A12/FRZB/ADORA1/HSPA5/PIK3R5/KIT/PCK1/P2RY8/NTRK2/IL6/ANXA2/PTPRJ/CD40LG/SYK/DRAXIN/RPL5/TBX20/TNFAIP8L1/GDF2/CRABP2/FSHR/DLX5	43
BP	GO:0060429	epithelium development	21/196	115/2073	0.00185536	0.0889603	0.0821951	PTN/BFSP1/LHFPL5/HBEGF/GREM1/FGFR1/ROS1/EPHA7/GH/PTK7/MYC/CDH7/PCK1/FOSL2/TBX19/ANXA2/TBX20/GDF2/KRT14/TBX5/DLX5	21
BP	GO:0006954	inflammatory response	13/196	57/2073	0.00186576	0.0889603	0.0821951	PTN/LPL/PTGS2/CCL4/NOS2/ADORA1/EXFABP/KIT/IL6/CD200R1/CD40LG/SYK/CD200R1L	13
BP	GO:0048589	developmental growth	16/196	78/2073	0.00190102	0.0889603	0.0821951	PTN/FGFR1/EPHA7/GH/PTK7/AGRN/MUSK/DBN1/EXFABP/PCK1/NTRK2/ANXA2/NTN1/DRAXIN/TBX20/TBX5	16
BP	GO:0018212	peptidyl-tyrosine modification	14/196	64/2073	0.00192278	0.0889603	0.0821951	HBEGF/GREM1/FGFR1/ROS1/EPHA7/GH/PTK7/KITLG/BTK/MUSK/KIT/DYRK2/NTRK2/SYK	14
BP	GO:0007166	cell surface receptor signaling pathway	42/196	291/2073	0.00196105	0.0889603	0.0821951	PTN/CCL4/HBEGF/CHRND/FZD7/INHBA/CHRNG/GREM1/FGFR1/MYO1G/SAMHD1/ROS1/DKK3/IFNG/EPHA7/GH/PTK7/KITLG/AGRN/SOX11/SFRP2/SOCS3/FRZB/ADORA1/GFRA2/UNC5C/KIT/P2RY8/NTRK2/CD28/IL6/CD3E/PTPRJ/CD40LG/SYK/DRAXIN/CHRNA1/TBX20/SH2D6/GDF2/DLX5/WNT9A	42
BP	GO:0045597	positive regulation of cell differentiation	20/196	110/2073	0.00251844	0.108468	0.10022	PTN/LPL/INHBA/GREM1/FGFR1/LOXL2/KITLG/IGF2BP1/DBN1/EXFABP/KIT/PCK1/NTRK2/ANXA2/NTN1/SYK/GDF2/OLIG2/BRINP1/TBX5	20
BP	GO:0010646	regulation of cell communication	42/196	295/2073	0.0025835	0.108468	0.10022	PTN/CCL4/HBEGF/LPAR6/INHBA/HSPB1/GREM1/FGFR1/SAMHD1/ROS1/DKK3/IFNG/EPHA7/GH/KITLG/AGRN/SOX11/SFRP2/SOCS3/DBN1/ARHGEF3/S100A12/FRZB/ADORA1/HSPA5/PIK3R5/KIT/PCK1/P2RY8/NTRK2/IL6/PTPRJ/CD40LG/SYK/DRAXIN/RPL5/TBX20/TNFAIP8L1/GDF2/CRABP2/FSHR/DLX5	42
BP	GO:0042221	response to chemical	52/196	386/2073	0.00260846	0.108468	0.10022	PTN/LPL/PTGS2/CCL4/DISP3/HBEGF/NOS2/INHBA/HSPB1/GREM1/FGFR1/SAMHD1/MT4/MPP1/HSPA8/IFNG/EPHA7/GH/AGRN/AANAT/HSPA2/S100A12/HSP90AA1/EXFABP/HSPA5/UNC5C/KIT/PCK1/NTRK2/HSPD1/IL6/BCO1/HBAD/TSHB/NTN1/COLEC10/SYK/GLDC/DRAXIN/GDF2/HBA1/BRINP1/TBX5/GSTA3/CHRM4/FSHR/DLX5/SPINK5/ANKRD1/CHAT/CYP19A1/EN2	52
BP	GO:0001501	skeletal system development	17/196	88/2073	0.00273317	0.110583	0.102173	PTN/LECT1/GREM1/FGFR1/MGP/LOXL2/ACAN/SERPINH1/EXFABP/KIT/HOXC8/CDH7/MATN3/ANXA2/GDF2/DLX5/WNT9A	17
BP	GO:1902533	positive regulation of intracellular signal transduction	15/196	74/2073	0.00297597	0.117238	0.108322	CCL4/HBEGF/LPAR6/GREM1/FGFR1/KITLG/ARHGEF3/S100A12/PIK3R5/KIT/PCK1/P2RY8/NTRK2/CD40LG/FSHR	15
BP	GO:0065008	regulation of biological quality	52/196	389/2073	0.00311471	0.11797	0.108999	ACE/PTN/LPL/PTGS2/ATP1B1/DISP3/NOS2/CHRND/LPAR6/USP28/INHBA/CHRNG/HSPB1/FGFR1/MT4/ARHGAP15/EPHA7/KITLG/MX1/AGRN/AANAT/NCALD/KCTD7/MUSK/DBN1/SERPINB10B/HSP90AA1/ADORA1/ANPEP/EXFABP/IKZF1/KIT/PCK1/P2RY8/NTRK2/HSPD1/IL6/BCO1/HAS2/ANXA2/HMOX1/NTN1/FMN1/CD40LG/SYK/DRAXIN/ATP6V0D2/LMOD2/RPL5/CHRNA1/FSHR/CHAT	52
BP	GO:0006928	movement of cell or subcellular component	31/196	202/2073	0.00319407	0.11797	0.108999	GJA1/PTN/CCL4/HBEGF/MYO1A/GREM1/FGFR1/LAMB1/MYO1G/LOXL2/MPP1/HSPA8/EPHA7/KITLG/TUBB2B/ADORA1/ACTC1/UNC5C/KIT/CDH7/NTRK2/NTN1/MYBPC3/SYK/DRAXIN/PHACTR1/TBX20/GDF2/TBX5/DLX5/EN2	31
BP	GO:0051094	positive regulation of developmental process	24/196	144/2073	0.00323097	0.11797	0.108999	PTN/LPL/INHBA/GREM1/FGFR1/LOXL2/GH/KITLG/AGRN/IGF2BP1/DBN1/EXFABP/KIT/PCK1/NTRK2/ANXA2/NTN1/SYK/TBX20/GDF2/OLIG2/BRINP1/TBX5/WNT9A	24
BP	GO:0002376	immune system process	30/196	194/2073	0.00331937	0.118312	0.109315	ACE/PTN/CCL4/INHBA/MYO1G/SAMHD1/MPP1/IFNG/GH/KITLG/BTK/S100A12/IRF1/SERPINB10B/ADORA1/EXFABP/IKZF1/KIT/PCK1/WDR61/CD28/HSPD1/IL6/ANXA2/CD3E/PTPRJ/NTN1/CD40LG/SYK/SH2D6	30
BP	GO:1902531	regulation of intracellular signal transduction	22/196	129/2073	0.00358529	0.124818	0.115326	CCL4/HBEGF/LPAR6/HSPB1/GREM1/FGFR1/ROS1/EPHA7/KITLG/ARHGEF3/S100A12/PIK3R5/KIT/PCK1/P2RY8/NTRK2/PTPRJ/CD40LG/SYK/RPL5/TNFAIP8L1/FSHR	22
BP	GO:0045927	positive regulation of growth	8/196	29/2073	0.00414627	0.141068	0.13034	FGFR1/GH/AGRN/DBN1/NTRK2/NTN1/TBX20/TBX5	8
BP	GO:0048584	positive regulation of response to stimulus	28/196	183/2073	0.00534514	0.177815	0.164293	PTN/LPL/CCL4/HBEGF/LPAR6/INHBA/GREM1/FGFR1/MYO1G/GH/KITLG/SOX11/ARHGEF3/S100A12/PIK3R5/KIT/PCK1/P2RY8/NTRK2/CD28/HSPD1/IL6/PTPRJ/CD40LG/SYK/GDF2/FSHR/DLX5	28
BP	GO:0043408	regulation of MAPK cascade	12/196	57/2073	0.0056134	0.18268	0.168787	CCL4/FGFR1/ROS1/EPHA7/KITLG/PIK3R5/KIT/NTRK2/PTPRJ/CD40LG/SYK/FSHR	12
BP	GO:0040011	locomotion	28/196	184/2073	0.00578217	0.184168	0.170163	PTN/CCL4/HBEGF/GREM1/FGFR1/LAMB1/MYO1G/LOXL2/MPP1/EPHA7/KITLG/TUBB2B/ADORA1/UNC5C/KIT/CDH7/NTRK2/NTN1/COLEC10/SYK/DRAXIN/PHACTR1/TBX20/GDF2/TBX5/CHRM4/DLX5/EN2	28
BP	GO:0008283	cell population proliferation	29/196	193/2073	0.00598871	0.186773	0.17257	ACE/PTN/DISP3/HBEGF/USP28/INHBA/GREM1/FGFR1/LOXL2/KITLG/MYC/DBN1/IRF1/HSP90AA1/EXFABP/KIT/NTRK2/FOSL2/CD28/HSPD1/IL6/NTN1/CD40LG/SYK/TBX20/GDF2/TBX5/DLX5/ANKRD1	29
BP	GO:0002682	regulation of immune system process	17/196	95/2073	0.00625922	0.191225	0.176683	PTN/INHBA/MYO1G/SAMHD1/MPP1/GH/KITLG/IRF1/ADORA1/KIT/PCK1/WDR61/CD28/HSPD1/PTPRJ/CD40LG/SYK	17
BP	GO:0002062	chondrocyte differentiation	7/196	25/2073	0.00665121	0.199137	0.183993	GREM1/FGFR1/LOXL2/SERPINH1/EXFABP/ANXA2/WNT9A	7
BP	GO:0002768	immune response-regulating cell surface receptor signaling pathway	5/196	14/2073	0.00706613	0.207412	0.191639	MYO1G/KIT/CD28/PTPRJ/SYK	5
BP	GO:0023056	positive regulation of signaling	24/196	154/2073	0.00783607	0.217443	0.200907	PTN/CCL4/HBEGF/LPAR6/INHBA/GREM1/FGFR1/GH/KITLG/SOX11/ARHGEF3/S100A12/ADORA1/PIK3R5/KIT/PCK1/P2RY8/NTRK2/IL6/ANXA2/CD40LG/GDF2/FSHR/DLX5	24
BP	GO:0002250	adaptive immune response	8/196	32/2073	0.00792854	0.217443	0.200907	MYO1G/IFNG/BTK/HSPD1/IL6/NTN1/CD40LG/SYK	8
BP	GO:0051239	regulation of multicellular organismal process	38/196	277/2073	0.00818109	0.217443	0.200907	PTN/DISP3/HBEGF/NOS2/INHBA/HSPB1/GREM1/FGFR1/LOXL2/EPHA7/GH/KITLG/AGRN/IGF2BP1/MUSK/DBN1/ADORA1/EXFABP/KIT/PCK1/NTRK2/WDR61/HSPD1/ANXA2/NTN1/MYBPC3/CD40LG/SYK/LUM/DRAXIN/TBX20/GDF2/RBP/OLIG2/BRINP1/TBX5/FSHR/WNT9A	38
BP	GO:0007267	cell-cell signaling	27/196	180/2073	0.00819454	0.217443	0.200907	GJA1/PTN/NOS2/CHRND/FZD7/INHBA/CHRNG/GREM1/FGFR1/DKK3/PTK7/AGRN/SOX11/SFRP2/DBN1/FRZB/ADORA1/NTRK2/IL6/SYK/DRAXIN/CHRNA1/TBX5/CHRM4/FSHR/DLX5/WNT9A	27
BP	GO:0050803	regulation of synapse structure or activity	6/196	20/2073	0.00827941	0.217443	0.200907	EPHA7/MX1/AGRN/MUSK/DBN1/NTRK2	6
BP	GO:1901888	regulation of cell junction assembly	6/196	20/2073	0.00827941	0.217443	0.200907	GREM1/EPHA7/AGRN/MUSK/NTRK2/PTPRJ	6
BP	GO:0001763	morphogenesis of a branching structure	5/196	15/2073	0.00979924	0.226996	0.209734	GREM1/FGFR1/EPHA7/TBX20/GDF2	5
BP	GO:0002764	immune response-regulating signaling pathway	5/196	15/2073	0.00979924	0.226996	0.209734	MYO1G/KIT/CD28/PTPRJ/SYK	5
BP	GO:0030595	leukocyte chemotaxis	5/196	15/2073	0.00979924	0.226996	0.209734	PTN/CCL4/MPP1/KIT/SYK	5
BP	GO:0002252	immune effector process	11/196	54/2073	0.0102147	0.226996	0.209734	MYO1G/SAMHD1/IFNG/GH/KIT/PCK1/HSPD1/IL6/NTN1/CD40LG/SYK	11
BP	GO:0030048	actin filament-based movement	4/196	10/2073	0.0103111	0.226996	0.209734	MYO1A/MYO1G/ACTC1/MYBPC3	4
BP	GO:0034620	cellular response to unfolded protein	4/196	10/2073	0.0103111	0.226996	0.209734	HSPA8/HSPA2/HSPA5/HSPD1	4
BP	GO:0048709	oligodendrocyte differentiation	4/196	10/2073	0.0103111	0.226996	0.209734	PTN/NTRK2/SOX8/OLIG2	4
BP	GO:0048771	tissue remodeling	4/196	10/2073	0.0103111	0.226996	0.209734	PTN/GREM1/SPP2/SYK	4
BP	GO:0050817	coagulation	4/196	10/2073	0.0103111	0.226996	0.209734	P2RY8/ANXA2/CD40LG/SYK	4
BP	GO:0051963	regulation of synapse assembly	4/196	10/2073	0.0103111	0.226996	0.209734	EPHA7/AGRN/MUSK/NTRK2	4
BP	GO:0061077	chaperone-mediated protein folding	4/196	10/2073	0.0103111	0.226996	0.209734	HSPB1/HSPA8/HSPA2/HSPA5	4
BP	GO:0009967	positive regulation of signal transduction	21/196	133/2073	0.0109757	0.237975	0.219878	CCL4/HBEGF/LPAR6/INHBA/GREM1/FGFR1/GH/KITLG/SOX11/ARHGEF3/S100A12/PIK3R5/KIT/PCK1/P2RY8/NTRK2/IL6/CD40LG/GDF2/FSHR/DLX5	21
BP	GO:0010033	response to organic substance	36/196	264/2073	0.0111278	0.237975	0.219878	LPL/CCL4/DISP3/NOS2/GREM1/FGFR1/SAMHD1/MT4/HSPA8/IFNG/GH/AGRN/AANAT/HSPA2/HSP90AA1/EXFABP/HSPA5/KIT/PCK1/NTRK2/HSPD1/IL6/BCO1/TSHB/SYK/GLDC/GDF2/BRINP1/TBX5/CHRM4/FSHR/DLX5/SPINK5/ANKRD1/CHAT/CYP19A1	36
BP	GO:0006952	defense response	19/196	118/2073	0.012521	0.262862	0.242872	PTN/LPL/PTGS2/CCL4/NOS2/SAMHD1/IFNG/GH/BTK/S100A12/ADORA1/EXFABP/KIT/IL6/CD200R1/CD40LG/SYK/CD200R1L/BRINP1	19
BP	GO:0000165	MAPK cascade	12/196	63/2073	0.0127362	0.262862	0.242872	CCL4/FGFR1/ROS1/EPHA7/KITLG/PIK3R5/KIT/NTRK2/PTPRJ/CD40LG/SYK/FSHR	12
BP	GO:0010631	epithelial cell migration	7/196	28/2073	0.0128306	0.262862	0.242872	PTN/HBEGF/GREM1/FGFR1/LOXL2/KIT/GDF2	7
BP	GO:0010647	positive regulation of cell communication	23/196	152/2073	0.0130933	0.262862	0.242872	PTN/CCL4/HBEGF/LPAR6/INHBA/GREM1/FGFR1/GH/KITLG/SOX11/ARHGEF3/S100A12/ADORA1/PIK3R5/KIT/PCK1/P2RY8/NTRK2/IL6/CD40LG/GDF2/FSHR/DLX5	23
BP	GO:0001708	cell fate specification	5/196	16/2073	0.0131803	0.262862	0.242872	FGFR1/TBX19/TBX20/OLIG2/TBX5	5
BP	GO:1901700	response to oxygen-containing compound	20/196	127/2073	0.013345	0.262862	0.242872	LPL/NOS2/MT4/GH/AGRN/AANAT/HSPA2/HSP90AA1/EXFABP/PCK1/NTRK2/BCO1/SYK/GLDC/BRINP1/TBX5/CHRM4/SPINK5/CHAT/CYP19A1	20
BP	GO:0023014	signal transduction by protein phosphorylation	12/196	64/2073	0.0144042	0.280039	0.258743	CCL4/FGFR1/ROS1/EPHA7/KITLG/PIK3R5/KIT/NTRK2/PTPRJ/CD40LG/SYK/FSHR	12
BP	GO:0006986	response to unfolded protein	4/196	11/2073	0.0150227	0.288196	0.266279	HSPA8/HSPA2/HSPA5/HSPD1	4
BP	GO:0001816	cytokine production	11/196	57/2073	0.0152947	0.288196	0.266279	NOS2/HSPB1/FGFR1/KIT/HSPD1/IL6/ANXA2/CD40LG/LUM/LITAF/GDF2	11
BP	GO:0060326	cell chemotaxis	7/196	29/2073	0.0155938	0.288196	0.266279	PTN/CCL4/HBEGF/FGFR1/MPP1/KIT/SYK	7
BP	GO:0090132	epithelium migration	7/196	29/2073	0.0155938	0.288196	0.266279	PTN/HBEGF/GREM1/FGFR1/LOXL2/KIT/GDF2	7
BP	GO:0009653	anatomical structure morphogenesis	42/196	326/2073	0.0162131	0.295987	0.273479	PTN/LHFPL5/HBEGF/MYL9/GREM1/FGFR1/LAMB1/LOXL2/CSRP2/ARHGAP15/HSPA8/EPHA7/PTK7/SOX11/MYC/DBN1/SERPINH1/HPSE/UNC5C/KIT/HOXC8/CDH7/PCK1/NTRK2/IL6/HAS2/TBX19/ANXA2/NTN1/FOXD1/SYK/DRAXIN/LMOD2/ZPBP/TBX20/AGTPBP1/GDF2/TBX5/DLX5/WNT9A/ANKRD1/EN2	42
BP	GO:0021953	central nervous system neuron differentiation	6/196	23/2073	0.0169614	0.300616	0.277755	NTRK2/DRAXIN/TBX20/AGTPBP1/OLIG2/DLX5	6
BP	GO:0006935	chemotaxis	14/196	81/2073	0.0171454	0.300616	0.277755	PTN/CCL4/HBEGF/FGFR1/MPP1/EPHA7/UNC5C/KIT/NTN1/COLEC10/SYK/DRAXIN/DLX5/EN2	14
BP	GO:0042330	taxis	14/196	81/2073	0.0171454	0.300616	0.277755	PTN/CCL4/HBEGF/FGFR1/MPP1/EPHA7/UNC5C/KIT/NTN1/COLEC10/SYK/DRAXIN/DLX5/EN2	14
BP	GO:0032330	regulation of chondrocyte differentiation	5/196	17/2073	0.0172698	0.300616	0.277755	GREM1/LOXL2/EXFABP/ANXA2/WNT9A	5
BP	GO:0051241	negative regulation of multicellular organismal process	17/196	106/2073	0.0185251	0.31876	0.294519	PTN/DISP3/GREM1/FGFR1/LOXL2/EPHA7/AGRN/ADORA1/WDR61/ANXA2/DRAXIN/GDF2/RBP/OLIG2/BRINP1/TBX5/WNT9A	17
BP	GO:0050768	negative regulation of neurogenesis	7/196	30/2073	0.0187556	0.319059	0.294795	PTN/DISP3/EPHA7/AGRN/DRAXIN/OLIG2/BRINP1	7
BP	GO:0002520	immune system development	15/196	90/2073	0.0189972	0.319537	0.295237	ACE/PTN/INHBA/SAMHD1/KITLG/SERPINB10B/KIT/PCK1/WDR61/HSPD1/IL6/ANXA2/CD40LG/SYK/SH2D6	15
BP	GO:0016477	cell migration	20/196	132/2073	0.0199976	0.322517	0.29799	PTN/CCL4/HBEGF/GREM1/FGFR1/LAMB1/MYO1G/LOXL2/MPP1/KITLG/TUBB2B/ADORA1/KIT/CDH7/NTRK2/NTN1/SYK/TBX20/GDF2/TBX5	20
BP	GO:0048468	cell development	33/196	247/2073	0.0201982	0.322517	0.29799	PTN/BFSP1/LHFPL5/DISP3/MYL9/FGFR1/LAMB1/ROS1/CSRP2/EPHA7/KITLG/AGRN/IGF2BP1/DBN1/SERPINH1/SERPINB10B/EXFABP/UNC5C/KIT/PCK1/NTRK2/FOSL2/ANXA2/NTN1/DRAXIN/LMOD2/ZPBP/STMN3/OLIG2/BRINP1/DLX5/ANKRD1/EN2	33
BP	GO:0030097	hemopoiesis	13/196	75/2073	0.0208437	0.322517	0.29799	ACE/PTN/INHBA/KITLG/SERPINB10B/KIT/PCK1/WDR61/IL6/ANXA2/CD40LG/SYK/SH2D6	13
BP	GO:0033993	response to lipid	13/196	75/2073	0.0208437	0.322517	0.29799	LPL/NOS2/MT4/HSPA2/HSP90AA1/EXFABP/PCK1/BCO1/GLDC/BRINP1/TBX5/SPINK5/CYP19A1	13
BP	GO:0002443	leukocyte mediated immunity	6/196	24/2073	0.020883	0.322517	0.29799	MYO1G/KIT/HSPD1/NTN1/CD40LG/SYK	6
BP	GO:0061035	regulation of cartilage development	6/196	24/2073	0.020883	0.322517	0.29799	GREM1/LOXL2/EXFABP/ANXA2/GDF2/WNT9A	6
BP	GO:0072593	reactive oxygen species metabolic process	6/196	24/2073	0.020883	0.322517	0.29799	NOS2/IFNG/HSP90AA1/HBAD/SYK/HBA1	6
BP	GO:0035967	cellular response to topologically incorrect protein	4/196	12/2073	0.0208979	0.322517	0.29799	HSPA8/HSPA2/HSPA5/HSPD1	4
BP	GO:0015849	organic acid transport	5/196	18/2073	0.0221208	0.324723	0.300029	NOS2/EXFABP/PCK1/NTRK2/SYK	5
BP	GO:0046942	carboxylic acid transport	5/196	18/2073	0.0221208	0.324723	0.300029	NOS2/EXFABP/PCK1/NTRK2/SYK	5
BP	GO:0050870	positive regulation of T cell activation	5/196	18/2073	0.0221208	0.324723	0.300029	PCK1/CD28/HSPD1/CD40LG/SYK	5
BP	GO:1903039	positive regulation of leukocyte cell-cell adhesion	5/196	18/2073	0.0221208	0.324723	0.300029	PCK1/CD28/HSPD1/CD40LG/SYK	5
BP	GO:0051961	negative regulation of nervous system development	7/196	31/2073	0.0223423	0.324723	0.300029	PTN/DISP3/EPHA7/AGRN/DRAXIN/OLIG2/BRINP1	7
BP	GO:0090130	tissue migration	7/196	31/2073	0.0223423	0.324723	0.300029	PTN/HBEGF/GREM1/FGFR1/LOXL2/KIT/GDF2	7
BP	GO:0048870	cell motility	21/196	143/2073	0.0240006	0.34547	0.319198	PTN/CCL4/HBEGF/GREM1/FGFR1/LAMB1/MYO1G/LOXL2/MPP1/KITLG/TUBB2B/ADORA1/KIT/CDH7/NTRK2/NTN1/SYK/PHACTR1/TBX20/GDF2/TBX5	21
BP	GO:0070887	cellular response to chemical stimulus	36/196	278/2073	0.0242822	0.346195	0.319868	PTN/LPL/PTGS2/CCL4/HBEGF/HSPB1/GREM1/FGFR1/SAMHD1/MT4/MPP1/HSPA8/IFNG/GH/AGRN/AANAT/HSPA2/S100A12/EXFABP/HSPA5/KIT/PCK1/NTRK2/HSPD1/IL6/HBAD/TSHB/SYK/GDF2/HBA1/BRINP1/GSTA3/CHRM4/FSHR/DLX5/ANKRD1	36
BP	GO:0051674	localization of cell	21/196	144/2073	0.0257774	0.348411	0.321916	PTN/CCL4/HBEGF/GREM1/FGFR1/LAMB1/MYO1G/LOXL2/MPP1/KITLG/TUBB2B/ADORA1/KIT/CDH7/NTRK2/NTN1/SYK/PHACTR1/TBX20/GDF2/TBX5	21
BP	GO:0070661	leukocyte proliferation	7/196	32/2073	0.0263782	0.348411	0.321916	GREM1/KITLG/CD28/HSPD1/NTN1/CD40LG/SYK	7
BP	GO:0045595	regulation of cell differentiation	26/196	189/2073	0.0274488	0.348411	0.321916	PTN/LPL/DISP3/INHBA/GREM1/FGFR1/LOXL2/EPHA7/KITLG/AGRN/IGF2BP1/DBN1/EXFABP/KIT/PCK1/NTRK2/WDR61/ANXA2/NTN1/SYK/DRAXIN/GDF2/OLIG2/BRINP1/TBX5/WNT9A	26
BP	GO:0030155	regulation of cell adhesion	11/196	62/2073	0.0276942	0.348411	0.321916	PLAU/GREM1/LAMB1/EPHA7/CDH7/PCK1/CD28/HSPD1/PTPRJ/CD40LG/SYK	11
BP	GO:0008585	female gonad development	5/196	19/2073	0.0277782	0.348411	0.321916	INHBA/COL6A1/KIT/FSHR/CYP19A1	5
BP	GO:0009266	response to temperature stimulus	5/196	19/2073	0.0277782	0.348411	0.321916	HSPB1/HSPA2/HSP90AA1/HSPD1/IL6	5
BP	GO:0043542	endothelial cell migration	5/196	19/2073	0.0277782	0.348411	0.321916	PTN/GREM1/FGFR1/LOXL2/GDF2	5
BP	GO:0046545	development of primary female sexual characteristics	5/196	19/2073	0.0277782	0.348411	0.321916	INHBA/COL6A1/KIT/FSHR/CYP19A1	5
BP	GO:0050807	regulation of synapse organization	5/196	19/2073	0.0277782	0.348411	0.321916	EPHA7/AGRN/MUSK/DBN1/NTRK2	5
BP	GO:0061387	regulation of extent of cell growth	5/196	19/2073	0.0277782	0.348411	0.321916	EPHA7/DBN1/NTRK2/NTN1/DRAXIN	5
BP	GO:0002429	immune response-activating cell surface receptor signaling pathway	4/196	13/2073	0.0280017	0.348411	0.321916	MYO1G/CD28/PTPRJ/SYK	4
BP	GO:0002757	immune response-activating signal transduction	4/196	13/2073	0.0280017	0.348411	0.321916	MYO1G/CD28/PTPRJ/SYK	4
BP	GO:0035966	response to topologically incorrect protein	4/196	13/2073	0.0280017	0.348411	0.321916	HSPA8/HSPA2/HSPA5/HSPD1	4
BP	GO:0061036	positive regulation of cartilage development	4/196	13/2073	0.0280017	0.348411	0.321916	LOXL2/EXFABP/ANXA2/GDF2	4
BP	GO:0097529	myeloid leukocyte migration	4/196	13/2073	0.0280017	0.348411	0.321916	CCL4/MPP1/KIT/SYK	4
BP	GO:0048534	hematopoietic or lymphoid organ development	13/196	78/2073	0.0281615	0.348411	0.321916	ACE/PTN/INHBA/KITLG/SERPINB10B/KIT/PCK1/WDR61/IL6/ANXA2/CD40LG/SYK/SH2D6	13
BP	GO:0002009	morphogenesis of an epithelium	10/196	55/2073	0.0300688	0.361077	0.333618	HBEGF/GREM1/FGFR1/EPHA7/PTK7/MYC/CDH7/TBX20/GDF2/TBX5	10
BP	GO:0050790	regulation of catalytic activity	31/196	236/2073	0.030198	0.361077	0.333618	PTN/ATP1B1/CCL4/HBEGF/NOS2/HSPB1/GREM1/FGFR1/ARHGAP15/EPHA7/KITLG/COL6A3/AGRN/SOCS3/SERPINH1/SERPINB10B/HSP90AA1/PIK3R5/KIT/NTRK2/HSPD1/ANXA2/PTPRJ/MYBPC3/CD40LG/PHACTR1/RPL5/SH2D6/CHRM4/FSHR/SPINK5	31
BP	GO:0046777	protein autophosphorylation	6/196	26/2073	0.0304738	0.361077	0.333618	GREM1/FGFR1/EPHA7/KIT/NTRK2/SYK	6
BP	GO:0006955	immune response	17/196	112/2073	0.0304999	0.361077	0.333618	CCL4/MYO1G/SAMHD1/IFNG/BTK/S100A12/IRF1/EXFABP/KIT/PCK1/CD28/HSPD1/IL6/PTPRJ/NTN1/CD40LG/SYK	17
BP	GO:1905114	cell surface receptor signaling pathway involved in cell-cell signaling	14/196	87/2073	0.0305446	0.361077	0.333618	CHRND/FZD7/CHRNG/GREM1/DKK3/PTK7/SOX11/SFRP2/FRZB/ADORA1/DRAXIN/CHRNA1/DLX5/WNT9A	14
BP	GO:0042060	wound healing	7/196	33/2073	0.0308854	0.361077	0.333618	HBEGF/HPSE/CDH7/P2RY8/ANXA2/CD40LG/SYK	7
BP	GO:0040012	regulation of locomotion	13/196	79/2073	0.030976	0.361077	0.333618	PTN/HBEGF/FGFR1/LAMB1/MPP1/KITLG/ADORA1/KIT/NTN1/TBX20/GDF2/TBX5/CHRM4	13
BP	GO:0032101	regulation of response to external stimulus	12/196	71/2073	0.0311149	0.361077	0.333618	PTN/LPL/NOS2/FGFR1/SAMHD1/MPP1/GH/ADORA1/CD200R1/ANXA2/SYK/CD200R1L	12
BP	GO:0016049	cell growth	10/196	56/2073	0.0336867	0.370441	0.34227	INHBA/ROS1/EPHA7/DBN1/EXFABP/IKZF1/NTRK2/NTN1/DRAXIN/GDF2	10
BP	GO:0051270	regulation of cellular component movement	13/196	80/2073	0.0339899	0.370441	0.34227	PTN/HBEGF/FGFR1/LAMB1/MPP1/KITLG/ADORA1/KIT/NTN1/MYBPC3/TBX20/GDF2/TBX5	13
BP	GO:0010927	cellular component assembly involved in morphogenesis	5/196	20/2073	0.0342778	0.370441	0.34227	MYL9/CSRP2/LMOD2/ZPBP/ANKRD1	5
BP	GO:0022409	positive regulation of cell-cell adhesion	5/196	20/2073	0.0342778	0.370441	0.34227	PCK1/CD28/HSPD1/CD40LG/SYK	5
BP	GO:0046660	female sex differentiation	5/196	20/2073	0.0342778	0.370441	0.34227	INHBA/COL6A1/KIT/FSHR/CYP19A1	5
BP	GO:1901654	response to ketone	5/196	20/2073	0.0342778	0.370441	0.34227	HSPA2/HSP90AA1/EXFABP/PCK1/SPINK5	5
BP	GO:0018193	peptidyl-amino acid modification	22/196	157/2073	0.0343303	0.370441	0.34227	PLOD1/HBEGF/NOS2/GREM1/FGFR1/LOXL2/ROS1/EPHA7/GH/PTK7/KITLG/BTK/MUSK/KIT/DYRK2/P4HA2/PCK1/NTRK2/WDR61/LOX/SYK/AGTPBP1	22
BP	GO:0001934	positive regulation of protein phosphorylation	15/196	97/2073	0.0353573	0.370441	0.34227	CCL4/HBEGF/INHBA/GREM1/FGFR1/EPHA7/GH/KITLG/AGRN/PIK3R5/KIT/NTRK2/CD40LG/GDF2/FSHR	15
BP	GO:0009887	animal organ morphogenesis	20/196	140/2073	0.0356903	0.370441	0.34227	PTN/LHFPL5/GREM1/FGFR1/LAMB1/SERPINH1/HOXC8/CDH7/PCK1/NTRK2/IL6/HAS2/TBX19/ANXA2/NTN1/TBX20/AGTPBP1/TBX5/DLX5/WNT9A	20
BP	GO:0010721	negative regulation of cell development	7/196	34/2073	0.0358839	0.370441	0.34227	PTN/DISP3/EPHA7/AGRN/DRAXIN/OLIG2/BRINP1	7
BP	GO:0048608	reproductive structure development	7/196	34/2073	0.0358839	0.370441	0.34227	INHBA/GH/KITLG/COL6A1/KIT/FSHR/CYP19A1	7
BP	GO:0061458	reproductive system development	7/196	34/2073	0.0358839	0.370441	0.34227	INHBA/GH/KITLG/COL6A1/KIT/FSHR/CYP19A1	7
BP	GO:0010976	positive regulation of neuron projection development	6/196	27/2073	0.0361982	0.370441	0.34227	PTN/FGFR1/IGF2BP1/DBN1/NTRK2/NTN1	6
BP	GO:0015711	organic anion transport	6/196	27/2073	0.0361982	0.370441	0.34227	NOS2/EXFABP/PCK1/NTRK2/SYK/RBP	6
BP	GO:0043405	regulation of MAP kinase activity	6/196	27/2073	0.0361982	0.370441	0.34227	FGFR1/KITLG/PIK3R5/KIT/PTPRJ/CD40LG	6
BP	GO:0002685	regulation of leukocyte migration	4/196	14/2073	0.0363759	0.370441	0.34227	PTN/MPP1/KITLG/ADORA1	4
BP	GO:0007266	Rho protein signal transduction	4/196	14/2073	0.0363759	0.370441	0.34227	LPAR6/ARHGEF3/P2RY8/NTN1	4
BP	GO:0061138	morphogenesis of a branching epithelium	4/196	14/2073	0.0363759	0.370441	0.34227	GREM1/FGFR1/TBX20/GDF2	4
BP	GO:0045664	regulation of neuron differentiation	12/196	73/2073	0.0377689	0.382027	0.352975	PTN/DISP3/FGFR1/EPHA7/AGRN/IGF2BP1/DBN1/NTRK2/NTN1/DRAXIN/OLIG2/BRINP1	12
BP	GO:0043410	positive regulation of MAPK cascade	8/196	42/2073	0.0391873	0.391089	0.361348	CCL4/FGFR1/KITLG/PIK3R5/KIT/NTRK2/CD40LG/FSHR	8
BP	GO:0050769	positive regulation of neurogenesis	8/196	42/2073	0.0391873	0.391089	0.361348	PTN/FGFR1/IGF2BP1/DBN1/NTRK2/NTN1/OLIG2/BRINP1	8
BP	GO:0050776	regulation of immune response	9/196	50/2073	0.0410183	0.394406	0.364413	MYO1G/SAMHD1/IRF1/KIT/PCK1/CD28/HSPD1/PTPRJ/SYK	9
BP	GO:0051962	positive regulation of nervous system development	9/196	50/2073	0.0410183	0.394406	0.364413	PTN/FGFR1/AGRN/IGF2BP1/DBN1/NTRK2/NTN1/OLIG2/BRINP1	9
BP	GO:0002064	epithelial cell development	5/196	21/2073	0.0416464	0.394406	0.364413	BFSP1/LHFPL5/FGFR1/ROS1/FOSL2	5
BP	GO:0002460	adaptive immune response based on somatic recombination of immune receptors built from immunoglobulin superfamily domains	5/196	21/2073	0.0416464	0.394406	0.364413	MYO1G/HSPD1/IL6/NTN1/CD40LG	5
BP	GO:0008361	regulation of cell size	5/196	21/2073	0.0416464	0.394406	0.364413	EPHA7/DBN1/NTRK2/NTN1/DRAXIN	5
BP	GO:0008584	male gonad development	5/196	21/2073	0.0416464	0.394406	0.364413	INHBA/KITLG/COL6A1/KIT/FSHR	5
BP	GO:0009636	response to toxic substance	5/196	21/2073	0.0416464	0.394406	0.364413	PTGS2/MT4/EXFABP/HBAD/HBA1	5
BP	GO:0046546	development of primary male sexual characteristics	5/196	21/2073	0.0416464	0.394406	0.364413	INHBA/KITLG/COL6A1/KIT/FSHR	5
BP	GO:0030855	epithelial cell differentiation	11/196	66/2073	0.0418908	0.394406	0.364413	BFSP1/LHFPL5/GREM1/FGFR1/ROS1/PCK1/FOSL2/ANXA2/GDF2/KRT14/DLX5	11
BP	GO:0060560	developmental growth involved in morphogenesis	6/196	28/2073	0.0425712	0.398307	0.368017	EPHA7/PTK7/DBN1/NTRK2/NTN1/DRAXIN	6
BP	GO:0032535	regulation of cellular component size	8/196	43/2073	0.0443831	0.405432	0.3746	HSPB1/EPHA7/DBN1/NTRK2/NTN1/FMN1/DRAXIN/LMOD2	8
BP	GO:0048878	chemical homeostasis	15/196	100/2073	0.0448584	0.405432	0.3746	LPL/ATP1B1/DISP3/LPAR6/MT4/KCTD7/EXFABP/IKZF1/PCK1/P2RY8/IL6/HAS2/ANXA2/HMOX1/ATP6V0D2	15
BP	GO:2000026	regulation of multicellular organismal development	27/196	207/2073	0.0455943	0.405432	0.3746	PTN/DISP3/INHBA/GREM1/FGFR1/LOXL2/EPHA7/KITLG/AGRN/IGF2BP1/MUSK/DBN1/EXFABP/KIT/PCK1/NTRK2/WDR61/ANXA2/NTN1/SYK/DRAXIN/TBX20/GDF2/OLIG2/BRINP1/TBX5/WNT9A	27
BP	GO:0002274	myeloid leukocyte activation	4/196	15/2073	0.0460402	0.405432	0.3746	IFNG/KIT/HSPD1/SYK	4
BP	GO:0030239	myofibril assembly	4/196	15/2073	0.0460402	0.405432	0.3746	MYL9/CSRP2/LMOD2/ANKRD1	4
BP	GO:0045844	positive regulation of striated muscle tissue development	4/196	15/2073	0.0460402	0.405432	0.3746	GREM1/FGFR1/TBX20/TBX5	4
BP	GO:0048636	positive regulation of muscle organ development	4/196	15/2073	0.0460402	0.405432	0.3746	GREM1/FGFR1/TBX20/TBX5	4
BP	GO:0050886	endocrine process	4/196	15/2073	0.0460402	0.405432	0.3746	ACE/INHBA/FGFR1/FSHR	4
BP	GO:1901863	positive regulation of muscle tissue development	4/196	15/2073	0.0460402	0.405432	0.3746	GREM1/FGFR1/TBX20/TBX5	4
BP	GO:0007507	heart development	11/196	67/2073	0.0461093	0.405432	0.3746	GJA1/PTN/GREM1/FGFR1/EXFABP/SOX8/HAS2/TBX19/ANXA2/TBX20/TBX5	11
BP	GO:0007420	brain development	10/196	59/2073	0.0463501	0.405432	0.3746	PTN/FGFR1/EPHA7/AGRN/DRAXIN/AGTPBP1/HESX1/OLIG2/DLX5/EN2	10
BP	GO:0051093	negative regulation of developmental process	14/196	92/2073	0.0465827	0.405432	0.3746	PTN/DISP3/TPT1/GREM1/LOXL2/EPHA7/AGRN/WDR61/ANXA2/DRAXIN/OLIG2/BRINP1/TBX5/WNT9A	14
BP	GO:0022407	regulation of cell-cell adhesion	7/196	36/2073	0.0474208	0.406912	0.375968	EPHA7/CDH7/PCK1/CD28/HSPD1/CD40LG/SYK	7
BP	GO:0045666	positive regulation of neuron differentiation	7/196	36/2073	0.0474208	0.406912	0.375968	PTN/FGFR1/IGF2BP1/DBN1/NTRK2/NTN1/BRINP1	7
BP	GO:0007169	transmembrane receptor protein tyrosine kinase signaling pathway	13/196	84/2073	0.0481717	0.406912	0.375968	HBEGF/GREM1/FGFR1/ROS1/EPHA7/GH/AGRN/GFRA2/KIT/NTRK2/PTPRJ/SYK/SH2D6	13
BP	GO:2000145	regulation of cell motility	12/196	76/2073	0.0495497	0.406912	0.375968	PTN/HBEGF/FGFR1/LAMB1/MPP1/KITLG/ADORA1/KIT/NTN1/TBX20/GDF2/TBX5	12
BP	GO:0042127	regulation of cell population proliferation	22/196	163/2073	0.0495773	0.406912	0.375968	PTN/DISP3/HBEGF/INHBA/GREM1/FGFR1/KITLG/MYC/IRF1/HSP90AA1/EXFABP/KIT/NTRK2/FOSL2/CD28/CD40LG/SYK/TBX20/GDF2/TBX5/DLX5/ANKRD1	22
BP	GO:0002263	cell activation involved in immune response	6/196	29/2073	0.0496088	0.406912	0.375968	KIT/PCK1/HSPD1/IL6/CD40LG/SYK	6
BP	GO:0002366	leukocyte activation involved in immune response	6/196	29/2073	0.0496088	0.406912	0.375968	KIT/PCK1/HSPD1/IL6/CD40LG/SYK	6
BP	GO:1903706	regulation of hemopoiesis	6/196	29/2073	0.0496088	0.406912	0.375968	PTN/INHBA/KITLG/PCK1/WDR61/SYK	6
BP	GO:0043406	positive regulation of MAP kinase activity	5/196	22/2073	0.0499016	0.406912	0.375968	FGFR1/KITLG/PIK3R5/KIT/CD40LG	5
BP	GO:0046661	male sex differentiation	5/196	22/2073	0.0499016	0.406912	0.375968	INHBA/KITLG/COL6A1/KIT/FSHR	5
BP	GO:0051604	protein maturation	5/196	22/2073	0.0499016	0.406912	0.375968	PLAU/LMF2/AANAT/SERPINH1/ANXA2	5
CC	GO:0005576	extracellular region	63/200	332/2142	1.54809e-09	2.94137e-07	2.81916e-07	PTN/LPL/ELN/CCL4/PLAU/HBEGF/ALPL/LECT1/COL1A2/INHBA/TPT1/GREM1/MGP/LAMB1/SPARC/OLFML3/LOXL2/ACAN/DKK3/IFNG/GH/KITLG/COL6A3/AGRN/COL6A2/SFRP2/COL6A1/MATN1/SERPINH1/S100A12/FRZB/SERPINB10B/HPSE/ANPEP/EXFABP/COL3A1/KIT/CCDC80/NTS/HSPD1/IL6/MATN3/LOX/CRISPLD1/CD200R1/TNC/ANXA2/TSHB/NTN1/COLEC10/SPP2/CD40LG/LUM/DRAXIN/LCAT/ZPBP/GDF2/HBA1/COL14A1/MEPE/GSTA3/WNT9A/SPINK5	63
CC	GO:0062023	collagen-containing extracellular matrix	16/200	44/2142	7.33309e-07	5.5793e-05	5.34747e-05	ELN/COL1A2/MGP/LAMB1/SPARC/LOXL2/COL6A3/AGRN/COL6A2/COL6A1/MATN1/MATN3/TNC/ANXA2/NTN1/LUM	16
CC	GO:0005615	extracellular space	44/200	231/2142	8.80942e-07	5.5793e-05	5.34747e-05	PTN/LPL/CCL4/PLAU/HBEGF/COL1A2/INHBA/TPT1/GREM1/LAMB1/SPARC/LOXL2/IFNG/GH/KITLG/COL6A3/AGRN/COL6A2/SFRP2/COL6A1/SERPINH1/S100A12/SERPINB10B/ANPEP/EXFABP/COL3A1/KIT/HSPD1/IL6/LOX/CRISPLD1/TNC/ANXA2/TSHB/COLEC10/CD40LG/LUM/LCAT/GDF2/HBA1/MEPE/GSTA3/WNT9A/SPINK5	44
CC	GO:0031012	extracellular matrix	20/200	74/2142	6.29531e-06	0.000299027	0.000286602	ELN/COL1A2/MGP/LAMB1/SPARC/LOXL2/ACAN/COL6A3/AGRN/COL6A2/COL6A1/MATN1/HPSE/COL3A1/MATN3/TNC/ANXA2/NTN1/LUM/MEPE	20
CC	GO:0005886	plasma membrane	66/200	469/2142	9.05626e-05	0.00344138	0.00329838	ACE/GJA1/PTN/LPL/ATP1B1/BFSP1/LHFPL5/HBEGF/NOS2/CHRND/LPAR6/ALPL/MYO1A/FZD7/CHRNG/HSPB1/FGFR1/MYO1G/SAMHD1/ROS1/MPP1/HSPA8/EPHA7/GH/LSAMP/KITLG/MX1/AGRN/COL6A2/BTK/KCTD7/HSPA2/MUSK/DBN1/CDH4/HSP90AA1/ADORA1/ANPEP/GFRA2/PIK3R5/UNC5C/KIT/CDH7/P2RY8/NTRK2/CD28/HSPD1/HAS2/CD200R1/BIN2/ANXA2/CD3E/PTPRJ/CD40LG/SYK/CD200R1L/ATP6V0D2/CHRNA1/SH2D6/LITAF/RBP/ARF5/OPCML/ENTPD8/CHRM4/FSHR	66
CC	GO:0071944	cell periphery	67/200	484/2142	0.00013466	0.00426422	0.00408703	ACE/GJA1/PTN/LPL/ATP1B1/BFSP1/LHFPL5/HBEGF/NOS2/CHRND/LPAR6/ALPL/MYO1A/FZD7/CHRNG/HSPB1/FGFR1/MYO1G/SAMHD1/ROS1/MPP1/HSPA8/EPHA7/GH/LSAMP/KITLG/MX1/AGRN/COL6A2/BTK/KCTD7/HSPA2/MUSK/DBN1/CDH4/HSP90AA1/ADORA1/ANPEP/GFRA2/PIK3R5/UNC5C/KIT/CDH7/P2RY8/NTRK2/CD28/HSPD1/HAS2/CD200R1/BIN2/ANXA2/CD3E/PTPRJ/NTN1/CD40LG/SYK/CD200R1L/ATP6V0D2/CHRNA1/SH2D6/LITAF/RBP/ARF5/OPCML/ENTPD8/CHRM4/FSHR	67
CC	GO:0005581	collagen trimer	8/200	20/2142	0.000236303	0.00641394	0.00614743	COL1A2/COL6A3/COL6A2/COL6A1/COL3A1/COLEC10/LUM/COL14A1	8
CC	GO:0009986	cell surface	15/200	63/2142	0.00045023	0.010693	0.0102487	LPL/HBEGF/GREM1/HSP90AA1/ANPEP/GFRA2/UNC5C/KIT/CD28/HSPD1/CD200R1/ANXA2/CD40LG/CD200R1L/RBP	15
CC	GO:0005604	basement membrane	7/200	18/2142	0.000725821	0.0153229	0.0146862	LAMB1/SPARC/LOXL2/AGRN/COL6A1/ANXA2/NTN1	7
CC	GO:0009897	external side of plasma membrane	8/200	27/2142	0.00234067	0.0404298	0.0387499	ANPEP/GFRA2/KIT/CD28/CD200R1/CD40LG/CD200R1L/RBP	8
CC	GO:0098858	actin-based cell projection	8/200	27/2142	0.00234067	0.0404298	0.0387499	LHFPL5/MYO1A/MYO1G/MPP1/KITLG/IGF2BP1/UNC5C/EN2	8
CC	GO:0099081	supramolecular polymer	22/200	132/2142	0.00414787	0.0606227	0.0581037	BFSP1/MYO1A/COL1A2/HSPB1/TPT1/MYL9/CSRP2/MYBPHL/TUBB2B/TUBA1A/DBN1/TPM2/TUBAL3/ACTC1/FMN1/MYBPC3/LUM/LMOD2/KRT14/TBX5/MYH1D/MAP7	22
CC	GO:0099512	supramolecular fiber	22/200	132/2142	0.00414787	0.0606227	0.0581037	BFSP1/MYO1A/COL1A2/HSPB1/TPT1/MYL9/CSRP2/MYBPHL/TUBB2B/TUBA1A/DBN1/TPM2/TUBAL3/ACTC1/FMN1/MYBPC3/LUM/LMOD2/KRT14/TBX5/MYH1D/MAP7	22
CC	GO:0005884	actin filament	7/200	25/2142	0.00621597	0.0843596	0.0808544	MYO1A/DBN1/TPM2/ACTC1/FMN1/LMOD2/TBX5	7
CC	GO:0098552	side of membrane	10/200	46/2142	0.00816543	0.103429	0.0991312	ANPEP/GFRA2/KIT/CD28/CD200R1/CD40LG/SYK/CD200R1L/LITAF/RBP	10
CC	GO:0099513	polymeric cytoskeletal fiber	14/200	86/2142	0.0253944	0.301558	0.289028	BFSP1/MYO1A/TPT1/TUBB2B/TUBA1A/DBN1/TPM2/TUBAL3/ACTC1/FMN1/LMOD2/KRT14/TBX5/MAP7	14
CC	GO:0030027	lamellipodium	6/200	29/2142	0.0471299	0.526746	0.504859	MYO1A/KITLG/IGF2BP1/DBN1/UNC5C/EN2	6
MF	GO:0005125	cytokine activity	11/181	35/1915	0.000219333	0.0548334	0.0514856	CCL4/INHBA/GREM1/IFNG/KITLG/IL6/NTN1/CD40LG/LITAF/GDF2/WNT9A	11
MF	GO:0004713	protein tyrosine kinase activity	10/181	38/1915	0.00199622	0.184853	0.173567	FGFR1/ROS1/EPHA7/PTK7/BTK/MUSK/KIT/DYRK2/NTRK2/SYK	10
MF	GO:0005201	extracellular matrix structural constituent	6/181	16/1915	0.00234735	0.184853	0.173567	ELN/COL1A2/LAMB1/COL6A1/MATN1/COL3A1	6
MF	GO:0043177	organic acid binding	8/181	28/1915	0.00323522	0.184853	0.173567	PLOD1/ACAN/AGRN/EXFABP/P4HA2/HBAD/HBA1/CRABP2	8
MF	GO:0005518	collagen binding	5/181	13/1915	0.00489392	0.184853	0.173567	SPARC/COL6A2/SERPINH1/LOX/LUM	5
MF	GO:0038023	signaling receptor activity	21/181	125/1915	0.00517588	0.184853	0.173567	CHRND/LPAR6/FZD7/CHRNG/FGFR1/ROS1/EPHA7/MUSK/ADORA1/GFRA2/UNC5C/KIT/P2RY8/NTRK2/CD200R1/CD3E/CD200R1L/CHRNA1/RBP/CHRM4/FSHR	21
MF	GO:0060089	molecular transducer activity	21/181	125/1915	0.00517588	0.184853	0.173567	CHRND/LPAR6/FZD7/CHRNG/FGFR1/ROS1/EPHA7/MUSK/ADORA1/GFRA2/UNC5C/KIT/P2RY8/NTRK2/CD200R1/CD3E/CD200R1L/CHRNA1/RBP/CHRM4/FSHR	21
MF	GO:0030546	signaling receptor activator activity	18/181	103/1915	0.00626232	0.193084	0.181296	PTN/CCL4/HBEGF/INHBA/GREM1/IFNG/EPHA7/GH/KITLG/AGRN/IL6/TSHB/NTN1/COLEC10/CD40LG/LITAF/GDF2/WNT9A	18
MF	GO:0030545	receptor regulator activity	18/181	104/1915	0.00695103	0.193084	0.181296	PTN/CCL4/HBEGF/INHBA/GREM1/IFNG/EPHA7/GH/KITLG/AGRN/IL6/TSHB/NTN1/COLEC10/CD40LG/LITAF/GDF2/WNT9A	18
MF	GO:0004888	transmembrane signaling receptor activity	18/181	107/1915	0.00939509	0.21619	0.202991	CHRND/LPAR6/FZD7/CHRNG/FGFR1/ROS1/EPHA7/MUSK/ADORA1/GFRA2/UNC5C/KIT/P2RY8/NTRK2/CD3E/CHRNA1/CHRM4/FSHR	18
MF	GO:0005509	calcium ion binding	17/181	100/1915	0.0103744	0.21619	0.202991	LPL/TPT1/MYL9/MGP/SPARC/LOXL2/ACAN/AGRN/NCALD/TUBB2B/MATN1/S100A12/CDH4/CDH7/MATN3/ANXA2/NELL2	17
MF	GO:0020037	heme binding	7/181	27/1915	0.0103771	0.21619	0.202991	PTGS2/NOS2/HBAD/HMOX1/SUOX/HBA1/CYP19A1	7
MF	GO:0048018	receptor ligand activity	17/181	102/1915	0.0126157	0.241358	0.226623	PTN/CCL4/HBEGF/INHBA/GREM1/IFNG/EPHA7/GH/KITLG/IL6/TSHB/NTN1/COLEC10/CD40LG/LITAF/GDF2/WNT9A	17
MF	GO:0031406	carboxylic acid binding	6/181	22/1915	0.0135161	0.241358	0.226623	PLOD1/ACAN/AGRN/EXFABP/P4HA2/CRABP2	6
MF	GO:0046906	tetrapyrrole binding	7/181	29/1915	0.0155083	0.245479	0.230491	PTGS2/NOS2/HBAD/HMOX1/SUOX/HBA1/CYP19A1	7
MF	GO:0004714	transmembrane receptor protein tyrosine kinase activity	6/181	23/1915	0.0168859	0.245479	0.230491	FGFR1/ROS1/EPHA7/MUSK/KIT/NTRK2	6
MF	GO:0008201	heparin binding	6/181	23/1915	0.0168859	0.245479	0.230491	PTN/LPL/HBEGF/FGFR1/AGRN/NELL2	6
MF	GO:0005102	signaling receptor binding	25/181	174/1915	0.0180003	0.245479	0.230491	PTN/LPL/CCL4/HBEGF/INHBA/GREM1/FGFR1/LAMB1/IFNG/EPHA7/GH/KITLG/HSPA2/S100A12/HSP90AA1/IL6/TNC/TSHB/NTN1/COLEC10/CD40LG/SYK/LITAF/GDF2/WNT9A	25
MF	GO:0005539	glycosaminoglycan binding	7/181	30/1915	0.0186564	0.245479	0.230491	PTN/LPL/HBEGF/FGFR1/ACAN/AGRN/NELL2	7
MF	GO:0051082	unfolded protein binding	5/181	19/1915	0.0276886	0.346107	0.324976	HSPA8/HSPA2/SERPINH1/HSP90AA1/HSPA5	5
MF	GO:0016705	oxidoreductase activity, acting on paired donors, with incorporation or reduction of molecular oxygen	6/181	26/1915	0.0303533	0.361349	0.339288	PTGS2/PLOD1/NOS2/P4HA2/HMOX1/CYP19A1	6
MF	GO:0004867	serine-type endopeptidase inhibitor activity	4/181	14/1915	0.0362917	0.394513	0.370427	COL6A3/SERPINH1/SERPINB10B/SPINK5	4
MF	GO:0004857	enzyme inhibitor activity	9/181	49/1915	0.0362952	0.394513	0.370427	PTN/HSPB1/COL6A3/SERPINH1/SERPINB10B/ANXA2/PHACTR1/RPL5/SPINK5	9
MF	GO:0043168	anion binding	44/181	366/1915	0.041047	0.412088	0.386929	PTN/LPL/PLOD1/HBEGF/NOS2/MYO1A/FGFR1/MYO1G/SAMHD1/ACAN/ROS1/HSPA8/EPHA7/PTK7/MX1/RPS6KA5/AGRN/BTK/GLUL/TUBB2B/HSPA2/MUSK/CKMT1B/TUBA1A/HSP90AA1/TUBAL3/EXFABP/HSPA5/ACTC1/KIT/DYRK2/P4HA2/PCK1/NTRK2/HSPD1/BIN2/ANXA2/SYK/RBP/CRABP2/ARF5/NELL2/ENTPD8/MYH1D	44
MF	GO:0008083	growth factor activity	7/181	35/1915	0.0412088	0.412088	0.386929	PTN/HBEGF/INHBA/GH/KITLG/IL6/GDF2	7
MF	GO:0030234	enzyme regulator activity	17/181	118/1915	0.0469263	0.420732	0.395046	PTN/ATP1B1/HSPB1/GREM1/ARHGAP15/COL6A3/AGRN/SOCS3/SERPINH1/SERPINB10B/HSP90AA1/PIK3R5/ANXA2/MYBPC3/PHACTR1/RPL5/SPINK5	17
MF	GO:0019199	transmembrane receptor protein kinase activity	6/181	29/1915	0.0494356	0.420732	0.395046	FGFR1/ROS1/EPHA7/MUSK/KIT/NTRK2	6
