# Supplementary material for: High Muscle Expression of IGF2BP1 Gene Promotes Proliferation and Differentiation of Chicken Primary Myoblasts: Results of Transcriptome Analysis
Source: Animals (Basel). 2024 Jul 9;14(14):2024. doi: 10.3390/ani14142024 (PMC11274093; doi:10.3390/ani14142024)
Supplement: Supplementary file 1 [file animals-14-02024-s001.zip › Table S5.xlsx]

## Sheet: Table S4
Table S5 KEGG pathway enriched by DEGs
ID	GeneRatio	Description	Qvalue	Count
gga04060	0.128866	Cytokine-cytokine receptor interaction	1.12807e-12	50
gga04512	0.0463918	ECM-receptor interaction	0.0024163	18
gga04672	0.0257732	Intestinal immune network for IgA production	0.0153765	10
gga04080	0.0979381	Neuroactive ligand-receptor interaction	0.412763	38
gga04010	0.0747423	MAPK signaling pathway	0.412763	29
gga00220	0.0103093	Arginine biosynthesis	0.412763	4
gga00910	0.0103093	Nitrogen metabolism	0.412763	4
gga03250	0.0206186	Viral life cycle - HIV-1	0.412763	8
gga00330	0.0180412	Arginine and proline metabolism	0.412763	7
gga04261	0.0412371	Adrenergic signaling in cardiomyocytes	0.412763	16
gga04916	0.0309278	Melanogenesis	0.412763	12
gga04623	0.0206186	Cytosolic DNA-sensing pathway	0.412763	8
gga04350	0.0309278	TGF-beta signaling pathway	0.412763	12
gga04540	0.0283505	Gap junction	0.412763	11
gga04620	0.0283505	Toll-like receptor signaling pathway	0.412763	11
